# Supplementary material for: Characterizing the impact of an exotic soybean line on elite cultivar development
Source: PLoS One. 2020 Jul 10;15(7):e0235434. doi: 10.1371/journal.pone.0235434 (PMC7351202; doi:10.1371/journal.pone.0235434)
Supplement: S2 File — (XLSX) [file pone.0235434.s002.xlsx]

## Sheet: Sheet1
Chr	Physical position (bp)	Trios tested	No. of time inherited	P-value
1	24952	41	22	0.755229
1	26003	41	22	0.755229
1	29671	41	22	0.755229
1	30712	41	22	0.755229
1	37018	37	20	0.742829
1	38482	38	21	0.627103
1	46373	40	21	0.874629
1	49238	41	22	0.755229
1	61191	41	22	0.755229
1	81844	41	22	0.755229
1	83156	41	22	0.755229
1	90280	41	22	0.755229
1	92363	41	22	0.755229
1	96802	41	22	0.755229
1	98213	41	22	0.755229
1	138690	41	22	0.755229
1	148336	41	22	0.755229
1	166728	41	22	0.755229
1	183377	37	20	0.742829
1	185211	38	20	0.871415
1	186170	41	21	1
1	225505	41	21	1
1	234135	41	21	1
1	237230	41	21	1
1	242879	41	21	1
1	244125	38	20	0.871415
1	245030	41	21	1
1	281645	41	21	1
1	283533	37	19	1
1	334437	37	19	1
1	335952	37	19	1
1	368054	37	19	1
1	377146	37	19	1
1	378633	37	19	1
1	382080	37	19	1
1	388640	37	19	1
1	401923	37	19	1
1	409034	37	19	1
1	423213	37	19	1
1	429656	37	19	1
1	432637	37	19	1
1	439444	37	19	1
1	452504	37	19	1
1	458739	37	19	1
1	465259	41	21	1
1	470982	41	21	1
1	471895	41	21	1
1	477326	41	21	1
1	510643	41	21	1
1	512411	37	19	1
1	554257	37	19	1
1	566240	37	19	1
1	571427	37	18	1
1	595508	37	18	1
1	628950	40	19	0.874629
1	683307	40	19	0.874629
1	688904	40	19	0.874629
1	700521	40	19	0.874629
1	801884	40	19	0.874629
1	807882	40	19	0.874629
1	823278	40	20	1
1	832468	41	21	1
1	850106	40	20	1
1	862022	40	20	1
1	875209	40	20	1
1	901990	40	20	1
1	921362	38	20	0.871415
1	925792	38	20	0.871415
1	955846	38	20	0.871415
1	964146	41	21	1
1	974080	41	21	1
1	979924	39	21	0.749259
1	1006995	41	21	1
1	1011973	41	21	1
1	1013994	41	21	1
1	1059707	41	21	1
1	1097741	38	20	0.871415
1	1107228	38	20	0.871415
1	1234293	38	20	0.871415
1	1237296	38	20	0.871415
1	1247422	38	20	0.871415
1	1270186	38	20	0.871415
1	1271143	36	20	0.617719
1	1273914	36	20	0.617719
1	1276908	36	20	0.617719
1	1301020	38	20	0.871415
1	1302531	36	20	0.617719
1	1308879	36	20	0.617719
1	1309778	36	20	0.617719
1	1314722	38	20	0.871415
1	1337697	38	20	0.871415
1	1339744	39	20	1
1	1344360	39	20	1
1	1350243	39	21	0.749259
1	1373443	39	21	0.749259
1	1379494	37	21	0.511376
1	1384749	39	21	0.749259
1	1397232	39	21	0.749259
1	1402999	39	21	0.749259
1	1419229	39	21	0.749259
1	1423756	39	21	0.749259
1	1475349	39	21	0.749259
1	1482285	39	21	0.749259
1	1483918	42	22	0.877614
1	1486712	42	22	0.877614
1	1490607	42	22	0.877614
1	1498823	39	21	0.749259
1	1508766	42	22	0.877614
1	1513766	42	22	0.877614
1	1516846	42	22	0.877614
1	1521991	42	22	0.877614
1	1528791	39	21	0.749259
1	1531899	39	21	0.749259
1	1533882	39	21	0.749259
1	1541093	39	21	0.749259
1	1549921	39	21	0.749259
1	1553130	39	21	0.749259
1	1556076	39	21	0.749259
1	1580127	39	21	0.749259
1	1600224	39	21	0.749259
1	1608091	42	22	0.877614
1	1616784	42	22	0.877614
1	1619075	42	22	0.877614
1	1624141	42	22	0.877614
1	1641539	42	22	0.877614
1	1653600	42	22	0.877614
1	1675532	42	22	0.877614
1	1696769	42	22	0.877614
1	1722193	42	21	1
1	1745945	42	21	1
1	1756948	45	24	0.765992
1	1786647	44	24	0.651588
1	1796956	44	24	0.651588
1	1804463	44	24	0.651588
1	1866808	44	24	0.651588
1	1878694	44	24	0.651588
1	1881454	42	24	0.440799
1	1887609	44	24	0.651588
1	1889374	42	24	0.440799
1	1902673	42	24	0.440799
1	1905368	42	24	0.440799
1	1936927	42	24	0.440799
1	1976480	43	24	0.542384
1	1990687	42	24	0.440799
1	2010584	42	24	0.440799
1	2038467	42	24	0.440799
1	2039986	42	24	0.440799
1	2042156	42	24	0.440799
1	2059401	42	24	0.440799
1	2065014	42	24	0.440799
1	2102513	43	24	0.542384
1	2126801	43	24	0.542384
1	2136619	43	25	0.360378
1	2183554	43	25	0.360378
1	2187616	43	25	0.360378
1	2194371	43	25	0.360378
1	2195303	45	25	0.551484
1	2205418	43	25	0.360378
1	2211215	43	25	0.360378
1	2218064	43	25	0.360378
1	2223451	43	25	0.360378
1	2230781	43	25	0.360378
1	2246694	45	25	0.551484
1	2274638	45	23	1
1	2275959	44	22	1
1	2279828	44	22	1
1	2284699	44	22	1
1	2287938	44	22	1
1	2296433	44	22	1
1	2355288	44	22	1
1	2364655	44	22	1
1	2378119	44	22	1
1	2381212	44	22	1
1	2384412	44	22	1
1	2396176	44	22	1
1	2421404	44	22	1
1	2426934	44	22	1
1	2431330	44	22	1
1	2436476	44	22	1
1	2481744	44	22	1
1	2489455	44	22	1
1	2506568	44	22	1
1	2510357	44	22	1
1	2523130	44	22	1
1	2525149	44	22	1
1	2555747	44	22	1
1	2560021	44	22	1
1	2565976	44	22	1
1	2580590	44	22	1
1	2601764	44	22	1
1	2605265	44	22	1
1	2610178	41	20	1
1	2611571	42	20	0.877614
1	2614460	42	20	0.877614
1	2617317	42	20	0.877614
1	2626192	42	20	0.877614
1	2635762	40	20	1
1	2637003	40	20	1
1	2654324	40	20	1
1	2691624	40	20	1
1	2705392	40	20	1
1	2715338	40	20	1
1	2724688	40	20	1
1	2753216	39	19	1
1	2755143	39	19	1
1	2763102	39	19	1
1	2769018	39	20	1
1	2778279	39	20	1
1	2790162	40	21	0.874629
1	2791752	40	21	0.874629
1	2796266	40	21	0.874629
1	2801896	40	22	0.635828
1	2812412	40	22	0.635828
1	2825569	40	22	0.635828
1	2829751	39	20	1
1	2892575	38	20	0.871415
1	2915019	38	20	0.871415
1	2944680	38	19	1
1	3031424	38	20	0.871415
1	3033126	38	20	0.871415
1	3038334	38	20	0.871415
1	3051719	38	19	1
1	3071924	39	20	1
1	3080035	39	20	1
1	3099830	39	19	1
1	3128484	39	19	1
1	3137444	40	20	1
1	3160446	39	19	1
1	3162076	39	18	0.749259
1	3176824	39	18	0.749259
1	3178447	39	18	0.749259
1	3237203	40	18	0.635828
1	3251994	40	18	0.635828
1	3276003	40	18	0.635828
1	3281308	40	19	0.874629
1	3290574	38	18	0.871415
1	3296361	38	18	0.871415
1	3300420	38	18	0.871415
1	3312803	38	18	0.871415
1	3313958	38	17	0.627103
1	3315586	38	17	0.627103
1	3320292	38	17	0.627103
1	3323142	38	17	0.627103
1	3328987	38	17	0.627103
1	3333585	38	17	0.627103
1	3336772	38	17	0.627103
1	3342559	38	17	0.627103
1	3345138	38	17	0.627103
1	3355052	38	16	0.417692
1	3375794	37	16	0.511376
1	3378315	37	17	0.742829
1	3382442	38	17	0.627103
1	3387651	38	17	0.627103
1	3404910	38	19	1
1	3415315	38	19	1
1	3427220	38	19	1
1	3458900	38	19	1
1	3483188	40	21	0.874629
1	3518783	40	21	0.874629
1	3524524	39	20	1
1	3530881	40	20	1
1	3536177	40	20	1
1	3548683	40	20	1
1	3562237	40	20	1
1	3571972	40	20	1
1	3574425	40	20	1
1	3579099	40	21	0.874629
1	3581262	40	21	0.874629
1	3582745	40	21	0.874629
1	3585591	40	21	0.874629
1	3589812	40	21	0.874629
1	3593529	40	21	0.874629
1	3595146	40	21	0.874629
1	3597388	40	21	0.874629
1	3605511	40	21	0.874629
1	3608479	38	19	1
1	3621743	38	19	1
1	3629512	38	19	1
1	3632583	38	19	1
1	3649944	38	20	0.871415
1	3655869	38	20	0.871415
1	3685509	38	18	0.871415
1	3687367	38	18	0.871415
1	3689171	36	17	0.867939
1	3694704	36	17	0.867939
1	3698664	36	17	0.867939
1	3734020	36	18	1
1	3735682	36	18	1
1	3737074	36	18	1
1	3764966	36	17	0.867939
1	3766042	36	17	0.867939
1	3767728	36	17	0.867939
1	3783569	36	17	0.867939
1	3788872	36	17	0.867939
1	3791530	36	17	0.867939
1	3796366	36	17	0.867939
1	3799569	36	17	0.867939
1	3801245	36	17	0.867939
1	3802899	36	17	0.867939
1	3804490	36	17	0.867939
1	3815743	36	18	1
1	3828570	36	18	1
1	3829800	36	18	1
1	3836502	36	18	1
1	3853942	36	18	1
1	3859993	36	18	1
1	3861711	36	18	1
1	3863726	36	18	1
1	3871133	36	18	1
1	3875155	36	18	1
1	3913764	36	18	1
1	3917724	36	17	0.867939
1	3926357	22	11	1
1	3932050	22	11	1
1	3937221	22	11	1
1	3947231	22	11	1
1	3956145	22	11	1
1	3986233	22	11	1
1	3994984	22	11	1
1	4015639	22	11	1
1	4023442	22	11	1
1	4030428	22	11	1
1	4034488	22	11	1
1	4036276	22	11	1
1	4040493	22	11	1
1	4042298	22	11	1
1	4062705	22	11	1
1	4067425	22	11	1
1	4070365	22	11	1
1	4075049	22	11	1
1	4078329	21	11	1
1	4093842	20	10	1
1	4101961	21	10	1
1	4105666	21	10	1
1	4111294	20	10	1
1	4112838	20	10	1
1	4117729	20	10	1
1	4129901	20	10	1
1	4136807	22	11	1
1	4140959	22	11	1
1	4142416	22	11	1
1	4164360	22	11	1
1	4166554	22	11	1
1	4208905	22	11	1
1	4217710	22	11	1
1	4230585	22	11	1
1	4235320	22	11	1
1	4241138	22	11	1
1	4286525	22	11	1
1	4289439	21	11	1
1	4297976	22	11	1
1	4306329	22	11	1
1	4312808	22	11	1
1	4336306	22	11	1
1	4346447	21	11	1
1	4360884	21	11	1
1	4366543	21	11	1
1	4374694	21	11	1
1	4387206	21	11	1
1	4394511	22	11	1
1	4408827	22	11	1
1	4432428	22	12	0.831812
1	4439120	22	12	0.831812
1	4442795	22	12	0.831812
1	4459620	22	12	0.831812
1	4464958	22	12	0.831812
1	4467252	22	12	0.831812
1	4473179	22	12	0.831812
1	4480272	22	12	0.831812
1	4482461	22	12	0.831812
1	4496361	22	12	0.831812
1	4510338	22	11	1
1	4536567	22	11	1
1	4537674	22	11	1
1	4539492	22	11	1
1	4540937	22	11	1
1	4554193	22	11	1
1	4576595	22	11	1
1	4587081	22	11	1
1	4600480	22	11	1
1	4604586	22	12	0.831812
1	4617792	19	10	1
1	4637369	19	10	1
1	4639482	19	10	1
1	4650267	19	10	1
1	4656361	19	10	1
1	4657790	19	10	1
1	4664561	19	10	1
1	4676326	19	10	1
1	4681959	19	10	1
1	4684460	24	11	0.83882
1	4716654	24	11	0.83882
1	4742194	24	11	0.83882
1	4748809	24	11	0.83882
1	4762149	24	11	0.83882
1	4773298	24	11	0.83882
1	4781005	24	11	0.83882
1	4789563	24	11	0.83882
1	4798023	24	11	0.83882
1	4799896	24	11	0.83882
1	4830227	24	11	0.83882
1	4857737	24	11	0.83882
1	4862397	24	11	0.83882
1	4863611	24	11	0.83882
1	4865275	24	11	0.83882
1	4868612	24	11	0.83882
1	4888243	24	11	0.83882
1	4893026	24	11	0.83882
1	4895615	24	11	0.83882
1	4934180	24	11	0.83882
1	4937188	24	11	0.83882
1	4948161	24	11	0.83882
1	4955131	24	11	0.83882
1	4965066	24	11	0.83882
1	4976569	24	11	0.83882
1	4978353	24	11	0.83882
1	4993000	24	11	0.83882
1	4997757	24	11	0.83882
1	5013686	24	11	0.83882
1	5066554	24	11	0.83882
1	5132918	24	11	0.83882
1	5137766	24	11	0.83882
1	5149033	24	11	0.83882
1	5166143	24	11	0.83882
1	5181297	24	11	0.83882
1	5200744	24	11	0.83882
1	5203935	24	11	0.83882
1	5206197	24	11	0.83882
1	5207243	24	11	0.83882
1	5215085	24	11	0.83882
1	5219984	24	11	0.83882
1	5222865	24	11	0.83882
1	5224516	24	11	0.83882
1	5251363	24	11	0.83882
1	5252546	24	11	0.83882
1	5261279	24	11	0.83882
1	5265412	24	11	0.83882
1	5286729	24	11	0.83882
1	5313416	24	11	0.83882
1	5338663	24	11	0.83882
1	5434257	24	11	0.83882
1	5466375	24	11	0.83882
1	5568956	24	11	0.83882
1	5611496	24	11	0.83882
1	5647261	24	11	0.83882
1	5729824	24	11	0.83882
1	5790654	24	11	0.83882
1	5901905	24	11	0.83882
1	5949964	24	11	0.83882
1	5987459	24	11	0.83882
1	6052262	24	11	0.83882
1	6106278	24	11	0.83882
1	6150550	24	11	0.83882
1	6193699	24	11	0.83882
1	6242248	24	11	0.83882
1	6285536	24	11	0.83882
1	6389953	24	11	0.83882
1	6428467	24	11	0.83882
1	6512082	24	11	0.83882
1	6538586	24	11	0.83882
1	6613885	24	11	0.83882
1	6637139	24	11	0.83882
1	6665846	24	11	0.83882
1	6708220	24	11	0.83882
1	6738583	24	11	0.83882
1	6767604	24	11	0.83882
1	6849198	24	11	0.83882
1	6917089	24	11	0.83882
1	6994835	24	12	1
1	7071117	24	11	0.83882
1	7097380	24	11	0.83882
1	7139371	24	11	0.83882
1	7167156	24	11	0.83882
1	7243107	24	11	0.83882
1	7320074	24	11	0.83882
1	7374320	24	11	0.83882
1	7396867	24	11	0.83882
1	7439327	24	11	0.83882
1	7477081	24	11	0.83882
1	7504231	24	11	0.83882
1	7536147	24	11	0.83882
1	7572396	24	11	0.83882
1	7627267	24	11	0.83882
1	7657957	24	11	0.83882
1	7687334	24	11	0.83882
1	7711214	19	9	1
1	7803900	19	9	1
1	7845924	19	9	1
1	7949304	19	9	1
1	7985538	19	9	1
1	8029741	19	9	1
1	8075001	19	9	1
1	8145490	19	9	1
1	8191754	19	10	1
1	8285638	19	10	1
1	8387058	19	10	1
1	8433079	19	10	1
1	8533425	19	10	1
1	8588978	19	10	1
1	8648807	22	11	1
1	8687918	22	11	1
1	8720452	22	11	1
1	8768272	22	11	1
1	8797083	22	11	1
1	8839942	22	11	1
1	8869123	22	11	1
1	8892601	22	11	1
1	8979855	22	11	1
1	9012496	22	11	1
1	9062511	22	11	1
1	9088305	22	11	1
1	9193606	22	11	1
1	9219416	22	11	1
1	9256932	22	11	1
1	9284428	22	11	1
1	9313902	22	11	1
1	9354998	22	11	1
1	9410680	22	11	1
1	9489743	22	11	1
1	9532415	22	11	1
1	9679501	22	11	1
1	9707810	22	11	1
1	9736511	22	11	1
1	9763709	22	11	1
1	9822309	22	11	1
1	9893154	22	11	1
1	9976662	22	11	1
1	10015821	22	11	1
1	10064358	22	11	1
1	10100934	22	11	1
1	10123413	22	11	1
1	10226830	22	11	1
1	10286784	22	11	1
1	10323008	22	11	1
1	10475713	22	11	1
1	10565577	22	11	1
1	10642573	22	11	1
1	10689836	22	11	1
1	10741865	22	11	1
1	10781745	22	11	1
1	10813099	22	11	1
1	10839867	22	11	1
1	10895999	22	11	1
1	10981282	22	11	1
1	11088014	22	11	1
1	11114270	22	11	1
1	11166516	22	11	1
1	11202606	22	11	1
1	11279779	22	11	1
1	11302991	22	11	1
1	11463541	22	11	1
1	11615072	22	11	1
1	11718596	22	11	1
1	11872068	22	11	1
1	11941473	23	11	1
1	11988400	23	11	1
1	12260888	23	11	1
1	12937837	23	11	1
1	13099009	23	11	1
1	13365532	23	11	1
1	13411319	23	12	1
1	14138718	23	12	1
1	14193902	23	12	1
1	14237127	23	12	1
1	14460880	23	12	1
1	14522196	23	12	1
1	14599403	23	12	1
1	14664794	23	12	1
1	14901290	23	12	1
1	15183989	23	12	1
1	16863260	23	12	1
1	16940732	23	12	1
1	16990519	23	12	1
1	17214250	23	12	1
1	17436477	23	12	1
1	17495414	23	12	1
1	17642372	23	12	1
1	17744551	23	12	1
1	17900123	23	12	1
1	18443259	23	12	1
1	18701052	23	12	1
1	19000262	23	12	1
1	19044380	23	12	1
1	19301492	23	12	1
1	19626913	23	12	1
1	19710863	23	12	1
1	19775307	23	12	1
1	19997024	23	12	1
1	20305604	23	12	1
1	20362413	23	12	1
1	20384801	23	12	1
1	20440348	23	12	1
1	20785378	23	12	1
1	20892406	23	12	1
1	21336814	23	12	1
1	21453879	23	12	1
1	21705175	23	12	1
1	21992016	23	12	1
1	22123142	23	12	1
1	22279847	23	12	1
1	22338107	23	12	1
1	22369413	23	12	1
1	22425345	23	12	1
1	22446750	23	12	1
1	22584903	23	12	1
1	22792138	23	12	1
1	22962093	23	12	1
1	23041534	23	12	1
1	23147121	23	12	1
1	23246736	23	12	1
1	23391913	23	12	1
1	23561948	23	12	1
1	23814920	23	12	1
1	23904568	23	12	1
1	24154959	23	12	1
1	24297264	23	12	1
1	24565748	23	12	1
1	24611011	23	12	1
1	24643305	23	12	1
1	24685926	23	12	1
1	24729115	23	12	1
1	24816261	23	12	1
1	25019562	23	12	1
1	25114399	23	12	1
1	25311369	23	12	1
1	25358507	23	12	1
1	25390596	23	12	1
1	25465382	23	12	1
1	25626349	23	12	1
1	25675205	23	12	1
1	25703053	23	12	1
1	25794724	23	12	1
1	25854967	23	12	1
1	25928596	23	12	1
1	25952266	23	12	1
1	26041050	23	12	1
1	26100753	23	12	1
1	26204557	23	12	1
1	26305441	23	12	1
1	26329021	23	12	1
1	26561841	23	12	1
1	26607449	23	12	1
1	26639178	23	12	1
1	26704049	23	12	1
1	26747534	23	12	1
1	26824346	23	12	1
1	26926537	23	12	1
1	27034164	23	12	1
1	27098957	23	12	1
1	27230466	23	12	1
1	27319719	23	12	1
1	27486344	23	13	0.677639
1	27562614	23	13	0.677639
1	27641493	23	13	0.677639
1	27781076	23	13	0.677639
1	27904127	23	13	0.677639
1	28018669	23	13	0.677639
1	28041072	23	13	0.677639
1	28154191	23	13	0.677639
1	28205896	23	13	0.677639
1	28238375	23	13	0.677639
1	28292204	23	13	0.677639
1	28349014	23	13	0.677639
1	28374475	23	13	0.677639
1	28402659	23	13	0.677639
1	28477581	23	13	0.677639
1	28567716	20	12	0.503445
1	28625066	20	11	0.823803
1	28817299	20	11	0.823803
1	28841188	20	11	0.823803
1	28982389	20	11	0.823803
1	29141519	20	11	0.823803
1	29205531	20	11	0.823803
1	29238153	20	11	0.823803
1	29270116	20	11	0.823803
1	29470510	20	11	0.823803
1	29502546	20	11	0.823803
1	29550337	20	11	0.823803
1	29715237	20	11	0.823803
1	29852273	20	11	0.823803
1	29945598	20	11	0.823803
1	30066989	20	11	0.823803
1	30160150	20	11	0.823803
1	30222680	20	11	0.823803
1	30258610	20	11	0.823803
1	30401332	20	11	0.823803
1	30442329	20	11	0.823803
1	30490467	23	11	1
1	30513781	23	11	1
1	30530043	23	11	1
1	30575401	23	11	1
1	30900581	23	11	1
1	31005638	23	11	1
1	31164305	23	11	1
1	31278484	23	11	1
1	31367193	23	11	1
1	31480079	23	11	1
1	31670462	23	11	1
1	31735859	23	11	1
1	31804544	23	11	1
1	31855504	23	11	1
1	31899713	23	11	1
1	31963232	23	11	1
1	31988179	23	11	1
1	32009623	23	11	1
1	32039264	23	10	0.677639
1	32099532	23	10	0.677639
1	32139114	23	10	0.677639
1	32182609	23	11	1
1	32253597	23	11	1
1	32308595	23	11	1
1	32357994	23	11	1
1	32474967	23	11	1
1	32557459	23	11	1
1	32689784	23	11	1
1	32722974	23	11	1
1	32744066	23	11	1
1	32803083	23	11	1
1	32907963	23	11	1
1	33067880	23	11	1
1	33156545	23	10	0.677639
1	33203133	23	10	0.677639
1	33254055	23	10	0.677639
1	33299981	23	10	0.677639
1	33366518	23	10	0.677639
1	33441397	23	10	0.677639
1	33501463	23	10	0.677639
1	33557981	23	10	0.677639
1	33629363	23	10	0.677639
1	33652273	23	10	0.677639
1	33747039	23	10	0.677639
1	33791555	23	10	0.677639
1	33840560	23	10	0.677639
1	33861185	23	10	0.677639
1	33888966	23	10	0.677639
1	33980947	23	10	0.677639
1	34050470	23	10	0.677639
1	34143512	23	10	0.677639
1	34197502	23	10	0.677639
1	34325402	23	10	0.677639
1	34406159	23	10	0.677639
1	34467391	23	10	0.677639
1	34545797	23	10	0.677639
1	34616571	23	10	0.677639
1	34693033	23	10	0.677639
1	34809346	23	10	0.677639
1	34924874	23	10	0.677639
1	35249061	23	10	0.677639
1	35321449	23	10	0.677639
1	35374527	23	10	0.677639
1	35419697	23	10	0.677639
1	35658721	23	10	0.677639
1	35710797	23	10	0.677639
1	35821409	23	10	0.677639
1	35847759	23	10	0.677639
1	35932877	23	10	0.677639
1	36041544	23	11	1
1	36090860	23	11	1
1	36114072	23	11	1
1	36145075	23	11	1
1	36215024	23	11	1
1	36300382	23	11	1
1	36347594	23	11	1
1	36420185	23	11	1
1	36523544	23	11	1
1	36583766	23	11	1
1	36617765	23	11	1
1	36683395	23	11	1
1	36708547	23	11	1
1	36764795	23	11	1
1	36786717	23	11	1
1	36823412	23	11	1
1	36847726	23	11	1
1	36871319	23	11	1
1	36962671	23	11	1
1	36992932	23	11	1
1	37037878	23	10	0.677639
1	37053946	23	10	0.677639
1	37086198	23	10	0.677639
1	37206666	23	10	0.677639
1	37237362	23	10	0.677639
1	37276870	23	10	0.677639
1	37316206	23	10	0.677639
1	37355026	23	10	0.677639
1	37384525	23	10	0.677639
1	37425915	23	10	0.677639
1	37452526	22	10	0.831812
1	37494944	22	10	0.831812
1	37532295	22	10	0.831812
1	37596589	22	10	0.831812
1	37628389	22	10	0.831812
1	37695663	22	10	0.831812
1	37728046	22	10	0.831812
1	37759422	22	10	0.831812
1	37882509	22	10	0.831812
1	37915052	22	10	0.831812
1	38000382	22	10	0.831812
1	38027910	23	10	0.677639
1	38064415	23	10	0.677639
1	38090469	23	11	1
1	38133222	23	11	1
1	38164659	23	11	1
1	38191875	23	11	1
1	38212681	23	11	1
1	38235629	23	11	1
1	38320262	23	11	1
1	38360550	23	11	1
1	38407658	23	11	1
1	38438736	23	11	1
1	38461485	23	11	1
1	38517922	23	11	1
1	38557327	23	11	1
1	38600822	23	12	1
1	38642722	23	12	1
1	38747376	23	12	1
1	38791329	23	12	1
1	38839329	23	12	1
1	38890432	23	12	1
1	38991215	23	12	1
1	39059282	23	12	1
1	39085506	23	12	1
1	39112133	23	12	1
1	39140734	23	12	1
1	39225427	23	12	1
1	39258554	23	12	1
1	39280018	23	12	1
1	39309715	23	12	1
1	39333728	23	12	1
1	39381297	23	12	1
1	39405104	22	11	1
1	39438340	22	11	1
1	39646861	22	11	1
1	39694318	22	11	1
1	39770819	22	11	1
1	39798890	23	12	1
1	39902829	22	11	1
1	39979488	22	11	1
1	40014278	22	11	1
1	40040347	23	12	1
1	40173679	23	12	1
1	40218622	25	14	0.690038
1	40261579	25	14	0.690038
1	40288008	25	14	0.690038
1	40317959	25	14	0.690038
1	40359069	25	14	0.690038
1	40383855	25	14	0.690038
1	40427922	25	14	0.690038
1	40449654	25	14	0.690038
1	40482690	25	14	0.690038
1	40584802	25	14	0.690038
1	40615333	25	14	0.690038
1	40652161	25	14	0.690038
1	40710407	25	14	0.690038
1	40775244	25	14	0.690038
1	40878607	25	14	0.690038
1	40910831	25	14	0.690038
1	40936653	25	14	0.690038
1	40964222	25	14	0.690038
1	41020729	25	14	0.690038
1	41068135	25	14	0.690038
1	41099473	25	14	0.690038
1	41141330	25	13	1
1	41176370	25	14	0.690038
1	41261358	25	14	0.690038
1	41331273	25	14	0.690038
1	41361574	25	14	0.690038
1	41412525	25	14	0.690038
1	41434481	25	14	0.690038
1	41463652	25	14	0.690038
1	41586720	25	14	0.690038
1	41786607	25	14	0.690038
1	41828455	25	14	0.690038
1	41908385	25	14	0.690038
1	41946239	25	14	0.690038
1	41969316	25	14	0.690038
1	42013575	25	14	0.690038
1	42067284	25	14	0.690038
1	42155458	25	14	0.690038
1	42255290	25	14	0.690038
1	42292513	25	14	0.690038
1	42337744	25	14	0.690038
1	42372540	25	14	0.690038
1	42417680	25	14	0.690038
1	42448605	25	14	0.690038
1	42469258	25	14	0.690038
1	42606583	25	14	0.690038
1	42672105	25	14	0.690038
1	42838494	25	14	0.690038
1	42926060	25	14	0.690038
1	42965909	25	14	0.690038
1	42996883	29	14	1
1	43043525	29	13	0.711071
1	43073364	29	13	0.711071
1	43128583	29	13	0.711071
1	43166682	28	12	0.571588
1	43193982	28	12	0.571588
1	43219027	30	12	0.361595
1	43240525	30	12	0.361595
1	43313817	30	12	0.361595
1	43384073	30	12	0.361595
1	43411717	30	12	0.361595
1	43438850	30	12	0.361595
1	43470524	30	12	0.361595
1	43509234	30	12	0.361595
1	43546615	30	12	0.361595
1	43632505	30	12	0.361595
1	43694104	29	11	0.264931
1	43812689	29	11	0.264931
1	43851078	29	11	0.264931
1	43903960	29	11	0.264931
1	43931909	27	10	0.247789
1	43971846	27	10	0.247789
1	44006187	27	10	0.247789
1	44086839	27	10	0.247789
1	44117573	27	10	0.247789
1	44210028	30	12	0.361595
1	44243447	30	13	0.584665
1	44276483	30	13	0.584665
1	44297292	30	13	0.584665
1	44323825	30	13	0.584665
1	44373187	29	12	0.458258
1	44405328	29	12	0.458258
1	44442390	29	12	0.458258
1	44486013	29	12	0.458258
1	44633514	29	12	0.458258
1	44673660	29	13	0.711071
1	44723768	29	13	0.711071
1	44860334	29	13	0.711071
1	44896742	29	13	0.711071
1	44937500	29	13	0.711071
1	44965732	29	13	0.711071
1	45006011	29	13	0.711071
1	45056798	29	13	0.711071
1	45082898	29	13	0.711071
1	45169738	29	13	0.711071
1	45198324	29	13	0.711071
1	45235552	29	13	0.711071
1	45269288	29	13	0.711071
1	45309459	29	12	0.458258
1	45347268	29	12	0.458258
1	45535684	29	12	0.458258
1	45577562	29	12	0.458258
1	45626060	29	12	0.458258
1	45661398	29	12	0.458258
1	45706109	29	12	0.458258
1	45728502	29	12	0.458258
1	45754481	29	12	0.458258
1	45893563	29	12	0.458258
1	45935654	29	12	0.458258
1	45965901	29	12	0.458258
1	46036919	29	12	0.458258
1	46103306	29	12	0.458258
1	46125766	29	12	0.458258
1	46166859	29	12	0.458258
1	46230017	29	12	0.458258
1	46337600	29	12	0.458258
1	46376169	29	12	0.458258
1	46542618	29	12	0.458258
1	46610204	29	12	0.458258
1	46662438	29	12	0.458258
1	46694829	29	12	0.458258
1	46745928	29	12	0.458258
1	46770056	29	13	0.711071
1	46798900	29	13	0.711071
1	46851639	29	13	0.711071
1	47064250	29	13	0.711071
1	47109955	29	13	0.711071
1	47187003	29	13	0.711071
1	47239868	29	13	0.711071
1	47245656	29	13	0.711071
1	47343692	29	13	0.711071
1	47383563	29	13	0.711071
1	47407070	29	13	0.711071
1	47417553	29	13	0.711071
1	47422654	29	13	0.711071
1	47428124	29	13	0.711071
1	47434861	29	13	0.711071
1	47462126	29	13	0.711071
1	47476910	29	13	0.711071
1	47478669	29	13	0.711071
1	47481216	29	13	0.711071
1	47492612	29	13	0.711071
1	47495955	29	13	0.711071
1	47500350	29	13	0.711071
1	47503665	29	13	0.711071
1	47516500	29	13	0.711071
1	47545922	29	13	0.711071
1	47548257	29	13	0.711071
1	47549333	29	13	0.711071
1	47553127	29	13	0.711071
1	47559286	29	13	0.711071
1	47574690	29	13	0.711071
1	47607800	29	13	0.711071
1	47641758	29	13	0.711071
1	47643080	29	13	0.711071
1	47679835	29	13	0.711071
1	47709406	29	12	0.458258
1	47717883	29	12	0.458258
1	47732679	29	12	0.458258
1	47750313	29	12	0.458258
1	47767757	29	12	0.458258
1	47772417	29	12	0.458258
1	47816660	29	12	0.458258
1	47820464	29	12	0.458258
1	47825531	29	12	0.458258
1	47891693	29	12	0.458258
1	47899030	29	12	0.458258
1	47904255	29	12	0.458258
1	47905859	29	12	0.458258
1	47919309	29	12	0.458258
1	47923081	29	12	0.458258
1	47928978	31	14	0.7201
1	47930513	30	13	0.584665
1	47937245	29	12	0.458258
1	47940391	29	12	0.458258
1	47942128	29	12	0.458258
1	47949955	29	12	0.458258
1	47951740	29	12	0.458258
1	47953183	29	12	0.458258
1	47964516	29	12	0.458258
1	47986978	29	12	0.458258
1	47989662	29	12	0.458258
1	47990887	32	14	0.596615
1	48003666	32	14	0.596615
1	48004686	29	12	0.458258
1	48006295	29	12	0.458258
1	48012742	32	14	0.596615
1	48031858	32	14	0.596615
1	48040514	32	14	0.596615
1	48078170	32	13	0.377086
1	48080399	32	13	0.377086
1	48105796	32	13	0.377086
1	48113694	32	13	0.377086
1	48115128	31	13	0.47313
1	48118228	30	13	0.584665
1	48121022	30	13	0.584665
1	48122318	32	13	0.377086
1	48123227	30	13	0.584665
1	48135067	30	13	0.584665
1	48171267	30	13	0.584665
1	48185204	30	13	0.584665
1	48199045	30	13	0.584665
1	48202617	30	13	0.584665
1	48203810	32	13	0.377086
1	48214169	32	13	0.377086
1	48216978	30	13	0.584665
1	48220485	31	13	0.47313
1	48222480	30	13	0.584665
1	48223770	30	13	0.584665
1	48226340	30	13	0.584665
1	48227312	30	13	0.584665
1	48268947	30	13	0.584665
1	48366292	30	13	0.584665
1	48374862	30	13	0.584665
1	48379472	30	13	0.584665
1	48415073	32	13	0.377086
1	48419228	30	13	0.584665
1	48476100	30	13	0.584665
1	48519558	30	13	0.584665
1	48546668	30	13	0.584665
1	48571035	30	13	0.584665
1	48593077	30	13	0.584665
1	48609048	30	13	0.584665
1	48676304	32	13	0.377086
1	48682524	32	14	0.596615
1	48684677	32	14	0.596615
1	48686446	32	14	0.596615
1	48691400	32	14	0.596615
1	48716689	32	14	0.596615
1	48727937	32	14	0.596615
1	48729931	32	14	0.596615
1	48741524	32	14	0.596615
1	48751448	32	14	0.596615
1	48761529	32	14	0.596615
1	48780039	32	14	0.596615
1	48815840	32	14	0.596615
1	48817017	32	14	0.596615
1	48834329	29	11	0.264931
1	48835387	29	11	0.264931
1	48843821	29	11	0.264931
1	48850762	32	15	0.86005
1	48856422	32	15	0.86005
1	48859333	32	15	0.86005
1	48867791	32	15	0.86005
1	48870524	32	15	0.86005
1	48871478	32	15	0.86005
1	48877939	32	15	0.86005
1	48880666	32	15	0.86005
1	48883609	32	15	0.86005
1	48927359	32	15	0.86005
1	48929070	32	15	0.86005
1	48930647	32	15	0.86005
1	48932018	32	15	0.86005
1	48941374	32	15	0.86005
1	48945063	32	15	0.86005
1	48960694	32	15	0.86005
1	48961982	32	15	0.86005
1	48964724	32	15	0.86005
1	48970081	32	15	0.86005
1	48976203	32	15	0.86005
1	48983842	32	15	0.86005
1	48991214	32	15	0.86005
1	48994432	32	15	0.86005
1	49028585	32	14	0.596615
1	49042675	32	14	0.596615
1	49046949	32	14	0.596615
1	49049344	32	14	0.596615
1	49051009	32	14	0.596615
1	49054762	32	14	0.596615
1	49055756	32	14	0.596615
1	49058129	32	14	0.596615
1	49059190	32	14	0.596615
1	49060467	32	14	0.596615
1	49061531	32	14	0.596615
1	49065313	32	14	0.596615
1	49073795	32	14	0.596615
1	49074764	32	14	0.596615
1	49079144	30	14	0.855536
1	49094735	30	14	0.855536
1	49095861	30	14	0.855536
1	49097595	30	14	0.855536
1	49100734	32	15	0.86005
1	49131184	32	15	0.86005
1	49142360	32	15	0.86005
1	49148068	32	15	0.86005
1	49176585	32	15	0.86005
1	49178630	32	15	0.86005
1	49180782	32	15	0.86005
1	49186164	32	14	0.596615
1	49196486	32	14	0.596615
1	49201325	32	14	0.596615
1	49210094	32	15	0.86005
1	49225383	32	15	0.86005
1	49226272	32	15	0.86005
1	49242529	32	15	0.86005
1	49249064	32	15	0.86005
1	49254257	32	15	0.86005
1	49256107	32	15	0.86005
1	49262640	32	15	0.86005
1	49264734	32	15	0.86005
1	49283088	32	15	0.86005
1	49288415	32	15	0.86005
1	49298272	32	15	0.86005
1	49299765	31	14	0.7201
1	49313817	32	14	0.596615
1	49322369	29	11	0.264931
1	49349101	29	11	0.264931
1	49370195	29	11	0.264931
1	49371559	29	11	0.264931
1	49381645	29	11	0.264931
1	49394831	29	11	0.264931
1	49400361	29	12	0.458258
1	49405022	29	12	0.458258
1	49406876	29	12	0.458258
1	49414213	29	12	0.458258
1	49443113	29	12	0.458258
1	49445573	29	12	0.458258
1	49474051	29	12	0.458258
1	49476807	32	15	0.86005
1	49477693	32	15	0.86005
1	49497388	32	15	0.86005
1	49499867	32	15	0.86005
1	49523921	32	16	1
1	49532926	32	16	1
1	49555462	32	16	1
1	49561866	32	16	1
1	49562807	32	16	1
1	49564591	32	16	1
1	49565522	32	16	1
1	49595814	32	16	1
1	49603884	32	16	1
1	49605261	32	16	1
1	49607164	32	16	1
1	49609523	32	16	1
1	49610766	32	17	0.86005
1	49612870	32	17	0.86005
1	49620773	32	17	0.86005
1	49636145	32	17	0.86005
1	49638826	32	17	0.86005
1	49651786	32	16	1
1	49732399	32	16	1
1	49736212	32	16	1
1	49741168	32	16	1
1	49757231	32	16	1
1	49767430	32	16	1
1	49837935	32	16	1
1	49878562	32	16	1
1	49888773	32	16	1
1	49910518	32	16	1
1	49946843	32	16	1
1	49953772	32	16	1
1	49964556	32	16	1
1	49974852	32	16	1
1	49993016	32	16	1
1	50003168	32	16	1
1	50052182	32	16	1
1	50053431	32	16	1
1	50078206	32	16	1
1	50098955	32	17	0.86005
1	50102969	32	18	0.596615
1	50142504	32	18	0.596615
1	50145148	32	18	0.596615
1	50158961	32	18	0.596615
1	50161979	32	18	0.596615
1	50164447	32	18	0.596615
1	50171910	32	18	0.596615
1	50199056	32	18	0.596615
1	50206347	32	17	0.86005
1	50207464	32	17	0.86005
1	50215932	29	15	1
1	50222028	29	15	1
1	50225358	29	15	1
1	50232374	29	15	1
1	50250951	29	15	1
1	50268147	29	15	1
1	50269341	29	15	1
1	50275355	29	15	1
1	50277979	29	15	1
1	50287274	29	15	1
1	50289949	29	15	1
1	50295635	29	15	1
1	50298348	29	15	1
1	50299407	29	15	1
1	50301137	29	15	1
1	50307437	29	15	1
1	50314134	29	15	1
1	50323278	29	15	1
1	50329494	29	15	1
1	50331027	29	15	1
1	50370380	29	15	1
1	50382301	29	15	1
1	50383428	29	15	1
1	50387658	29	15	1
1	50391496	29	15	1
1	50418733	29	15	1
1	50425311	29	15	1
1	50440356	29	15	1
1	50451035	29	15	1
1	50453498	29	15	1
1	50455130	29	15	1
1	50464370	29	15	1
1	50487009	29	15	1
1	50504115	29	15	1
1	50510585	29	15	1
1	50513425	29	15	1
1	50519169	26	13	1
1	50521939	26	13	1
1	50531224	26	13	1
1	50545995	26	13	1
1	50563271	26	14	0.845019
1	50572171	26	14	0.845019
1	50576284	26	14	0.845019
1	50589558	26	14	0.845019
1	50598634	26	14	0.845019
1	50601409	26	14	0.845019
1	50610980	26	15	0.557197
1	50630943	26	15	0.557197
1	50654766	26	15	0.557197
1	50673074	26	15	0.557197
1	50691395	26	15	0.557197
1	50699022	26	15	0.557197
1	50700924	29	16	0.711071
1	50725197	29	16	0.711071
1	50732887	29	16	0.711071
1	50740925	29	16	0.711071
1	50755552	29	16	0.711071
1	50797061	29	16	0.711071
1	50799740	15	6	0.607239
1	50814870	15	6	0.607239
1	50843782	15	6	0.607239
1	50857221	15	6	0.607239
1	50861576	12	4	0.387695
1	50871946	12	4	0.387695
1	50879752	12	4	0.387695
1	50892969	12	4	0.387695
1	50915180	12	4	0.387695
1	50919957	12	4	0.387695
1	50933723	12	4	0.387695
1	50945574	12	4	0.387695
1	50948213	12	4	0.387695
1	50954538	12	4	0.387695
1	50982643	12	4	0.387695
1	51006906	12	4	0.387695
1	51013843	12	4	0.387695
1	51049621	12	4	0.387695
1	51054691	12	4	0.387695
1	51057198	12	4	0.387695
1	51062921	12	4	0.387695
1	51076574	12	4	0.387695
1	51087595	12	4	0.387695
1	51095669	12	4	0.387695
1	51101816	12	4	0.387695
1	51104398	12	4	0.387695
1	51105701	12	4	0.387695
1	51122319	12	4	0.387695
1	51133405	12	4	0.387695
1	51147675	12	4	0.387695
1	51151358	12	4	0.387695
1	51173340	12	3	0.145996
1	51189118	12	3	0.145996
1	51203252	12	3	0.145996
1	51207814	12	3	0.145996
1	51215554	12	3	0.145996
1	51224777	12	3	0.145996
1	51269542	12	3	0.145996
1	51277810	12	3	0.145996
1	51287056	12	3	0.145996
1	51309036	12	3	0.145996
1	51365393	12	3	0.145996
1	51392814	12	3	0.145996
1	51408405	12	3	0.145996
1	51411738	12	3	0.145996
1	51492159	12	3	0.145996
1	51496560	12	3	0.145996
1	51500976	12	3	0.145996
1	51505243	12	3	0.145996
1	51530195	12	3	0.145996
1	51533430	12	3	0.145996
1	51550517	12	3	0.145996
1	51558983	12	3	0.145996
1	51564203	12	3	0.145996
1	51570091	12	3	0.145996
1	51589803	12	3	0.145996
1	51597474	12	3	0.145996
1	51612186	12	3	0.145996
1	51616976	12	3	0.145996
1	51619343	12	3	0.145996
1	51629974	12	3	0.145996
1	51640001	12	3	0.145996
1	51665711	12	2	0.0385742
1	51675082	4	0	0.125
1	51679468	4	0	0.125
1	51681159	4	0	0.125
1	51691145	4	0	0.125
1	51706358	4	0	0.125
1	51710507	4	0	0.125
1	51717031	4	0	0.125
1	51720842	4	0	0.125
1	51732040	4	0	0.125
1	51740520	4	0	0.125
1	51742141	4	0	0.125
1	51752899	4	0	0.125
1	51769619	4	0	0.125
1	51774753	4	0	0.125
1	51775991	4	0	0.125
1	51795714	4	0	0.125
1	51814000	4	0	0.125
1	51818840	4	0	0.125
1	51831198	4	0	0.125
1	51866528	6	1	0.21875
1	51897032	6	1	0.21875
1	51919326	6	1	0.21875
1	51921479	4	0	0.125
1	51924391	4	0	0.125
1	51936687	4	0	0.125
1	51961463	4	0	0.125
1	51984719	4	0	0.125
1	52001286	4	0	0.125
1	52085421	4	0	0.125
1	52099074	4	0	0.125
1	52117349	4	0	0.125
1	52187543	7	1	0.125
1	52194013	7	1	0.125
1	52203006	7	1	0.125
1	52213692	12	5	0.774414
1	52216987	12	5	0.774414
1	52225405	12	5	0.774414
1	52239898	12	5	0.774414
1	52250957	9	4	1
1	52255460	9	4	1
1	52257240	9	4	1
1	52264113	9	4	1
1	52272035	9	4	1
1	52279146	9	4	1
1	52286178	9	4	1
1	52289295	9	4	1
1	52303767	9	4	1
1	52331027	9	4	1
1	52335362	9	4	1
1	52348205	9	4	1
1	52354729	9	4	1
1	52368727	9	4	1
1	52378237	9	4	1
1	52380228	9	4	1
1	52415832	9	4	1
1	52436627	9	4	1
1	52450797	9	4	1
1	52454421	9	4	1
1	52462668	9	4	1
1	52470297	9	4	1
1	52472343	9	4	1
1	52499700	9	4	1
1	52515226	9	4	1
1	52516801	9	4	1
1	52522239	9	4	1
1	52523807	9	4	1
1	52527335	9	4	1
1	52529357	9	4	1
1	52533159	9	4	1
1	52546368	9	4	1
1	52563338	9	4	1
1	52577562	9	4	1
1	52584479	9	4	1
1	52586216	9	4	1
1	52592295	9	4	1
1	52595378	9	4	1
1	52598322	9	4	1
1	52603506	9	4	1
1	52606268	9	4	1
1	52608568	9	4	1
1	52621724	11	5	1
1	52626202	11	5	1
1	52638432	11	5	1
1	52641171	11	5	1
1	52644641	11	5	1
1	52652130	11	5	1
1	52689452	11	5	1
1	52700776	11	5	1
1	52702147	11	5	1
1	52704862	14	6	0.790527
1	52705825	14	6	0.790527
1	52709897	14	6	0.790527
1	52715912	14	6	0.790527
1	52718978	14	6	0.790527
1	52721254	11	5	1
1	52725030	11	5	1
1	52728689	11	5	1
1	52730539	11	5	1
1	52740268	11	5	1
1	52743141	11	5	1
1	52747631	10	4	0.753906
1	52748766	10	4	0.753906
1	52754700	10	4	0.753906
1	52755734	11	5	1
1	52762411	11	5	1
1	52764883	11	5	1
1	52765808	11	5	1
1	52770050	11	5	1
1	52777403	11	5	1
1	52785677	38	21	0.627103
1	52806626	38	21	0.627103
1	52811087	38	21	0.627103
1	52819616	38	21	0.627103
1	52833754	38	21	0.627103
1	52844384	38	21	0.627103
1	52847627	36	22	0.242985
1	52921062	28	17	0.344928
1	52952824	28	17	0.344928
1	52989334	28	17	0.344928
1	52995118	28	17	0.344928
1	53033894	28	17	0.344928
1	53035094	28	17	0.344928
1	53041644	28	17	0.344928
1	53065797	28	17	0.344928
1	53067596	28	17	0.344928
1	53074367	28	17	0.344928
1	53076452	38	21	0.627103
1	53105494	38	21	0.627103
1	53124211	38	21	0.627103
1	53136582	38	21	0.627103
1	53141084	38	21	0.627103
1	53151056	38	21	0.627103
1	53187971	38	21	0.627103
1	53221788	38	21	0.627103
1	53273430	38	21	0.627103
1	53286687	38	21	0.627103
1	53287815	38	21	0.627103
1	53302725	38	21	0.627103
1	53335309	38	21	0.627103
1	53353242	38	21	0.627103
1	53378518	38	21	0.627103
1	53420461	38	21	0.627103
1	53425171	38	21	0.627103
1	53427474	38	21	0.627103
1	53436407	38	21	0.627103
1	53455419	38	21	0.627103
1	53471377	38	21	0.627103
1	53472972	38	21	0.627103
1	53518575	38	21	0.627103
1	53521245	36	20	0.617719
1	53527381	36	20	0.617719
1	53546385	36	20	0.617719
1	53551848	36	20	0.617719
1	53554871	36	20	0.617719
1	53584068	36	20	0.617719
1	53585708	36	20	0.617719
1	53595299	36	20	0.617719
1	53602631	36	20	0.617719
1	53610730	36	20	0.617719
1	53623512	37	20	0.742829
1	53628534	37	20	0.742829
1	53674391	36	20	0.617719
1	53676926	36	20	0.617719
1	53679674	38	21	0.627103
1	53700697	38	21	0.627103
1	53706792	38	19	1
1	53717789	38	19	1
1	53719356	38	19	1
1	53721269	38	19	1
1	53726509	38	19	1
1	53732075	38	19	1
1	53738746	38	19	1
1	53741276	38	19	1
1	53748565	38	19	1
1	53771650	38	19	1
1	53772821	38	19	1
1	53780960	38	19	1
1	53786562	38	19	1
1	53841983	38	19	1
1	53877356	38	19	1
1	53922031	38	19	1
1	54004529	38	19	1
1	54014967	38	19	1
1	54058971	38	19	1
1	54069424	38	19	1
1	54122499	38	19	1
1	54124995	38	20	0.871415
1	54127023	38	20	0.871415
1	54130810	38	20	0.871415
1	54144811	38	20	0.871415
1	54163451	38	20	0.871415
1	54226797	38	20	0.871415
1	54250600	38	20	0.871415
1	54357538	38	19	1
1	54395782	38	19	1
1	54424432	38	19	1
1	54444658	38	19	1
1	54476175	38	19	1
1	54479210	38	19	1
1	54503901	38	19	1
1	54506508	38	19	1
1	54507724	38	19	1
1	54516056	38	19	1
1	54531238	38	19	1
1	54584027	38	19	1
1	54621259	38	19	1
1	54637046	38	19	1
1	54647796	38	19	1
1	54669868	38	19	1
1	54681333	38	19	1
1	54685406	38	19	1
1	54688800	38	19	1
1	54698255	38	19	1
1	54716878	38	19	1
1	54741695	38	19	1
1	54747611	38	19	1
1	54750659	38	19	1
1	54752518	38	19	1
1	54761561	38	19	1
1	54764564	38	19	1
1	54771092	38	19	1
1	54773158	38	19	1
1	54776105	38	19	1
1	54809451	38	19	1
1	54813102	38	19	1
1	54822890	38	19	1
1	54839198	38	19	1
1	54850354	38	19	1
1	54870460	38	19	1
1	54873143	38	19	1
1	54890092	38	19	1
1	54891154	38	19	1
1	54894491	38	19	1
1	54896236	38	19	1
1	54902036	38	19	1
1	54913050	38	19	1
1	54922266	38	19	1
1	54932789	38	19	1
1	54933861	38	19	1
1	54944509	38	19	1
1	54979963	38	19	1
1	54984547	38	19	1
1	54985511	38	19	1
1	54995177	38	19	1
1	54999659	38	19	1
1	55004097	38	19	1
1	55031991	38	19	1
1	55042294	38	19	1
1	55064661	38	19	1
1	55079646	38	19	1
1	55086518	38	19	1
1	55121163	38	19	1
1	55123123	38	19	1
1	55129174	38	19	1
1	55131693	38	19	1
1	55149766	38	19	1
1	55150806	36	18	1
1	55158751	36	18	1
1	55163470	36	18	1
1	55177993	36	18	1
1	55182443	36	18	1
1	55194325	36	18	1
1	55211959	38	19	1
1	55218436	38	19	1
1	55222695	38	19	1
1	55226719	38	19	1
1	55230421	38	19	1
1	55253694	38	19	1
1	55258350	38	19	1
1	55263448	38	19	1
1	55267808	38	19	1
1	55269731	38	19	1
1	55275197	38	19	1
1	55322894	38	19	1
1	55324843	38	19	1
1	55326756	38	19	1
1	55348314	38	19	1
1	55349665	38	19	1
1	55358360	38	19	1
1	55363006	38	19	1
1	55375763	38	19	1
1	55404734	38	19	1
1	55407571	38	19	1
1	55418254	38	19	1
1	55419922	38	19	1
1	55433801	38	19	1
1	55438203	38	19	1
1	55457797	38	19	1
1	55467601	38	19	1
1	55476467	38	19	1
1	55483742	38	19	1
1	55486412	38	19	1
1	55490510	38	19	1
1	55496618	38	19	1
1	55502817	38	19	1
1	55504171	38	19	1
1	55515973	38	19	1
1	55517251	38	19	1
1	55519339	38	19	1
1	55525982	38	19	1
1	55528401	38	19	1
1	55537068	38	19	1
1	55539040	38	19	1
1	55557420	38	18	0.871415
1	55572527	38	18	0.871415
1	55573544	38	18	0.871415
1	55581146	38	18	0.871415
1	55602978	38	18	0.871415
1	55610040	38	18	0.871415
1	55617823	38	18	0.871415
1	55669170	38	18	0.871415
1	55677810	38	19	1
1	55719943	38	19	1
1	55722214	38	19	1
1	55724571	38	19	1
1	55745078	38	19	1
1	55760157	38	19	1
1	55765837	38	19	1
1	55766954	38	19	1
1	55769638	38	19	1
1	55775590	38	19	1
1	55807275	38	19	1
1	55810440	38	19	1
1	55816432	38	19	1
1	55831554	38	19	1
1	55834302	38	19	1
1	55848750	38	19	1
1	55866622	38	19	1
1	55873722	38	19	1
1	55879101	38	19	1
1	55883422	38	19	1
1	55885368	38	19	1
1	55939194	38	19	1
1	55944746	38	19	1
1	55956537	38	19	1
1	55976161	38	19	1
1	55981704	38	19	1
1	55982897	38	19	1
1	55996199	38	19	1
1	55998222	38	19	1
1	56015996	38	19	1
1	56019244	38	19	1
1	56040192	38	19	1
1	56044962	38	19	1
1	56048141	38	19	1
1	56050288	38	19	1
1	56059820	38	19	1
1	56094260	38	19	1
1	56097247	38	19	1
1	56099934	38	19	1
1	56106787	38	19	1
1	56108079	38	19	1
1	56117448	38	19	1
1	56122679	38	19	1
1	56134306	38	19	1
1	56142221	38	19	1
1	56143364	38	19	1
1	56251576	38	19	1
1	56296878	38	19	1
1	56303443	38	19	1
1	56331913	38	19	1
1	56334377	38	19	1
1	56381634	38	19	1
1	56396797	38	19	1
1	56409277	38	19	1
1	56419080	38	19	1
1	56432298	38	19	1
1	56439010	38	19	1
1	56448243	38	19	1
1	56475793	38	19	1
1	56483059	38	19	1
1	56486104	38	19	1
1	56501920	38	19	1
1	56511374	38	19	1
1	56514285	38	19	1
1	56524987	38	19	1
1	56525903	38	19	1
1	56582329	38	19	1
1	56667939	38	19	1
1	56705229	38	19	1
1	56743030	38	19	1
1	56770865	38	19	1
1	56782291	38	19	1
1	56793551	38	19	1
1	56796876	38	19	1
1	56806527	38	19	1
1	56827801	38	19	1
1	56830220	38	19	1
2	30206	12	3	0.145996
2	41100	12	3	0.145996
2	51236	12	3	0.145996
2	57911	12	3	0.145996
2	84324	12	3	0.145996
2	97983	12	3	0.145996
2	125558	20	7	0.263176
2	130668	20	7	0.263176
2	204065	21	7	0.189247
2	207504	21	7	0.189247
2	217965	21	7	0.189247
2	222127	21	7	0.189247
2	227482	22	11	1
2	230834	22	11	1
2	231731	22	11	1
2	233461	22	11	1
2	238082	22	11	1
2	260980	22	11	1
2	266633	22	11	1
2	269061	22	11	1
2	269794	22	11	1
2	279923	22	11	1
2	283002	22	11	1
2	284050	22	11	1
2	305890	22	11	1
2	309952	22	10	0.831812
2	330302	22	10	0.831812
2	398523	22	10	0.831812
2	403833	22	10	0.831812
2	434127	22	10	0.831812
2	447493	22	10	0.831812
2	466925	22	10	0.831812
2	496814	22	10	0.831812
2	504057	22	10	0.831812
2	520294	22	10	0.831812
2	549826	22	10	0.831812
2	556785	22	10	0.831812
2	557828	22	10	0.831812
2	558321	22	10	0.831812
2	562972	22	10	0.831812
2	567616	22	10	0.831812
2	573749	22	10	0.831812
2	578327	22	10	0.831812
2	583011	22	10	0.831812
2	587323	22	10	0.831812
2	588451	22	10	0.831812
2	651315	22	10	0.831812
2	656144	22	10	0.831812
2	662420	22	10	0.831812
2	693738	22	10	0.831812
2	697043	21	10	1
2	704312	21	10	1
2	706964	21	10	1
2	707481	21	10	1
2	708415	21	10	1
2	716597	21	10	1
2	724373	21	11	1
2	742154	21	11	1
2	769807	21	11	1
2	776258	21	11	1
2	806047	21	11	1
2	831795	21	11	1
2	835555	23	11	1
2	841957	23	11	1
2	845365	23	11	1
2	871364	22	10	0.831812
2	880701	22	10	0.831812
2	881270	22	10	0.831812
2	887004	22	10	0.831812
2	901270	22	10	0.831812
2	918706	22	10	0.831812
2	953449	22	10	0.831812
2	970935	22	10	0.831812
2	971919	22	10	0.831812
2	974367	22	10	0.831812
2	978769	22	10	0.831812
2	981300	22	10	0.831812
2	994283	22	10	0.831812
2	1008619	22	10	0.831812
2	1023576	22	10	0.831812
2	1033638	22	10	0.831812
2	1039940	29	17	0.458258
2	1051739	29	17	0.458258
2	1058364	29	17	0.458258
2	1068687	29	17	0.458258
2	1069332	29	17	0.458258
2	1073080	29	17	0.458258
2	1080587	29	17	0.458258
2	1090086	29	17	0.458258
2	1091680	29	17	0.458258
2	1099327	29	17	0.458258
2	1107840	29	17	0.458258
2	1110829	29	16	0.711071
2	1138913	29	16	0.711071
2	1202297	29	16	0.711071
2	1229870	23	9	0.404873
2	1272176	23	9	0.404873
2	1322757	23	9	0.404873
2	1342157	23	9	0.404873
2	1357769	23	9	0.404873
2	1412870	23	9	0.404873
2	1460303	23	9	0.404873
2	1464267	23	9	0.404873
2	1475801	23	9	0.404873
2	1482658	23	9	0.404873
2	1489488	23	9	0.404873
2	1492126	23	9	0.404873
2	1508205	23	9	0.404873
2	1541019	23	9	0.404873
2	1578533	24	8	0.15159
2	1598551	24	8	0.15159
2	1634925	24	8	0.15159
2	1769985	24	8	0.15159
2	1806075	24	8	0.15159
2	1834877	24	8	0.15159
2	1845187	24	8	0.15159
2	1853600	24	8	0.15159
2	1864987	24	8	0.15159
2	1879344	24	8	0.15159
2	1897458	24	8	0.15159
2	1901965	24	8	0.15159
2	1916478	24	8	0.15159
2	1932019	24	8	0.15159
2	1933354	24	8	0.15159
2	1949426	24	8	0.15159
2	1961940	24	8	0.15159
2	1966100	24	8	0.15159
2	2092182	24	8	0.15159
2	2132643	24	8	0.15159
2	2133620	24	8	0.15159
2	2173907	24	8	0.15159
2	2174418	24	8	0.15159
2	2175799	24	8	0.15159
2	2186803	24	8	0.15159
2	2187780	24	8	0.15159
2	2189373	24	8	0.15159
2	2195742	24	8	0.15159
2	2217575	24	8	0.15159
2	2251364	24	8	0.15159
2	2277189	24	7	0.0639147
2	2293769	24	7	0.0639147
2	2294472	24	7	0.0639147
2	2343263	24	7	0.0639147
2	2350780	24	7	0.0639147
2	2358875	24	7	0.0639147
2	2367121	24	7	0.0639147
2	2381863	24	7	0.0639147
2	2411666	24	7	0.0639147
2	2416360	23	7	0.0931396
2	2420857	23	7	0.0931396
2	2421724	23	7	0.0931396
2	2443113	23	7	0.0931396
2	2446204	24	7	0.0639147
2	2447382	24	7	0.0639147
2	2488357	24	7	0.0639147
2	2488949	24	7	0.0639147
2	2497896	24	7	0.0639147
2	2498700	24	7	0.0639147
2	2676772	24	7	0.0639147
2	2730865	24	7	0.0639147
2	2732959	24	7	0.0639147
2	2767559	24	7	0.0639147
2	2772176	24	7	0.0639147
2	2784160	24	7	0.0639147
2	2795982	24	7	0.0639147
2	2807606	24	7	0.0639147
2	2815955	24	7	0.0639147
2	2820433	24	7	0.0639147
2	2840228	24	7	0.0639147
2	2870546	24	7	0.0639147
2	2881929	24	7	0.0639147
2	2908715	24	7	0.0639147
2	2925234	24	8	0.15159
2	2925747	24	8	0.15159
2	2929983	24	8	0.15159
2	2932436	24	8	0.15159
2	2933055	24	8	0.15159
2	2934208	24	8	0.15159
2	2935082	24	8	0.15159
2	2935849	24	8	0.15159
2	2950682	24	8	0.15159
2	2955042	24	8	0.15159
2	2956213	24	8	0.15159
2	2967798	24	8	0.15159
2	2969095	24	8	0.15159
2	2978508	24	8	0.15159
2	2989518	24	8	0.15159
2	3039828	24	8	0.15159
2	3044974	24	8	0.15159
2	3047243	30	13	0.584665
2	3049401	30	13	0.584665
2	3070737	30	13	0.584665
2	3086600	30	13	0.584665
2	3123711	30	13	0.584665
2	3142154	30	13	0.584665
2	3161842	24	8	0.15159
2	3164810	24	8	0.15159
2	3165348	24	8	0.15159
2	3168205	24	8	0.15159
2	3170002	24	8	0.15159
2	3179003	24	8	0.15159
2	3211590	24	8	0.15159
2	3264911	24	8	0.15159
2	3271798	24	8	0.15159
2	3314326	24	8	0.15159
2	3336840	24	8	0.15159
2	3345663	24	8	0.15159
2	3350923	24	8	0.15159
2	3362015	24	8	0.15159
2	3364436	24	8	0.15159
2	3366836	27	8	0.052239
2	3413770	24	8	0.15159
2	3415435	24	8	0.15159
2	3426822	24	8	0.15159
2	3466376	24	8	0.15159
2	3469911	24	8	0.15159
2	3480874	24	8	0.15159
2	3530330	24	8	0.15159
2	3576931	24	8	0.15159
2	3596030	24	8	0.15159
2	3596910	24	8	0.15159
2	3607176	24	8	0.15159
2	3610822	24	8	0.15159
2	3616962	24	8	0.15159
2	3618753	24	8	0.15159
2	3623947	24	8	0.15159
2	3627868	24	8	0.15159
2	3631055	24	8	0.15159
2	3646075	24	8	0.15159
2	3666667	24	8	0.15159
2	3674955	23	7	0.0931396
2	3679998	23	7	0.0931396
2	3696068	23	7	0.0931396
2	3719330	23	7	0.0931396
2	3721362	23	7	0.0931396
2	3733657	23	7	0.0931396
2	3741504	23	7	0.0931396
2	3742486	23	7	0.0931396
2	3750228	24	8	0.15159
2	3784156	24	8	0.15159
2	3790978	23	8	0.21004
2	3825813	24	9	0.307456
2	3826362	24	9	0.307456
2	3831471	24	8	0.15159
2	3835845	24	8	0.15159
2	3854276	24	8	0.15159
2	3855068	24	8	0.15159
2	3859733	24	8	0.15159
2	3860229	24	8	0.15159
2	3860932	24	8	0.15159
2	3865332	24	8	0.15159
2	3869104	24	8	0.15159
2	3869782	24	8	0.15159
2	3878823	24	8	0.15159
2	3887461	24	8	0.15159
2	3903267	24	8	0.15159
2	3910718	24	8	0.15159
2	3912545	24	8	0.15159
2	3918969	24	8	0.15159
2	3935983	27	9	0.122078
2	3944215	27	9	0.122078
2	3950225	27	9	0.122078
2	3957865	27	9	0.122078
2	3962698	27	9	0.122078
2	3966141	27	9	0.122078
2	3981575	26	9	0.168638
2	3993985	26	9	0.168638
2	4006063	26	9	0.168638
2	4014721	26	9	0.168638
2	4035869	26	9	0.168638
2	4062542	26	9	0.168638
2	4068069	26	9	0.168638
2	4071674	27	9	0.122078
2	4121131	27	10	0.247789
2	4128081	25	9	0.229523
2	4155332	25	9	0.229523
2	4162100	26	10	0.32694
2	4182355	26	10	0.32694
2	4188852	26	10	0.32694
2	4193546	26	10	0.32694
2	4211548	26	10	0.32694
[truncated: 39,935 more rows]
