# Supplementary material for: Characterizing the impact of an exotic soybean line on elite cultivar development
Source: PLoS One. 2020 Jul 10;15(7):e0235434. doi: 10.1371/journal.pone.0235434 (PMC7351202; doi:10.1371/journal.pone.0235434)
Supplement: S3 File — (XLSX) [file pone.0235434.s003.xlsx]

## Sheet: RIL-1
Chr	Physical position (bp)	Trios tested	No. of time inherited	P-value
1	138690	84	56	0.00298532
1	281645	84	56	0.00298532
1	401923	84	56	0.00298532
1	566240	84	55	0.00603796
1	688904	84	55	0.00603796
1	901990	84	56	0.00298532
1	964146	84	58	0.000627947
1	1013994	84	58	0.000627947
1	1059707	84	56	0.00298532
1	1273914	84	56	0.00298532
1	1339744	83	57	0.000877552
1	1423756	83	57	0.000877552
1	1498823	83	57	0.000877552
1	1580127	83	57	0.000877552
1	1653600	83	57	0.000877552
1	1796956	83	57	0.000877552
1	2102513	84	62	1.4656e-05
1	2194371	84	63	4.96802e-06
1	2274638	84	63	4.96802e-06
1	2601764	84	63	4.96802e-06
1	2724688	84	63	4.96802e-06
1	2829751	84	67	3.49589e-08
1	3033126	84	67	3.49589e-08
1	3080035	84	67	3.49589e-08
1	3237203	84	67	3.49589e-08
1	3342559	84	67	3.49589e-08
1	3387651	84	67	3.49589e-08
1	3458900	84	66	1.33287e-07
1	3530881	84	67	3.49589e-08
1	3597388	84	67	3.49589e-08
1	3608479	84	67	3.49589e-08
1	3649944	84	67	3.49589e-08
1	3791530	84	67	3.49589e-08
1	3853942	84	67	3.49589e-08
1	3926357	84	68	8.54234e-09
1	4023442	84	68	8.54234e-09
1	4142416	84	68	8.54234e-09
1	4235320	84	66	1.33287e-07
1	4286525	84	66	1.33287e-07
1	4387206	84	68	8.54234e-09
1	4496361	84	70	4.06796e-10
1	4539492	84	70	4.06796e-10
1	4664561	84	70	4.06796e-10
1	4748809	No_Test	No_Test	No_Test
1	5181297	No_Test	No_Test	No_Test
1	5313416	No_Test	No_Test	No_Test
1	5466375	No_Test	No_Test	No_Test
1	5568956	No_Test	No_Test	No_Test
1	5729824	No_Test	No_Test	No_Test
1	5949964	No_Test	No_Test	No_Test
1	6767604	No_Test	No_Test	No_Test
1	6917089	No_Test	No_Test	No_Test
1	7071117	No_Test	No_Test	No_Test
1	7536147	No_Test	No_Test	No_Test
1	7687334	No_Test	No_Test	No_Test
1	8533425	No_Test	No_Test	No_Test
1	8869123	No_Test	No_Test	No_Test
1	8892601	No_Test	No_Test	No_Test
1	9062511	No_Test	No_Test	No_Test
1	10015821	No_Test	No_Test	No_Test
1	10813099	No_Test	No_Test	No_Test
1	11872068	No_Test	No_Test	No_Test
1	11941473	No_Test	No_Test	No_Test
1	14460880	No_Test	No_Test	No_Test
1	17436477	No_Test	No_Test	No_Test
1	19044380	No_Test	No_Test	No_Test
1	20305604	No_Test	No_Test	No_Test
1	20384801	No_Test	No_Test	No_Test
1	22123142	No_Test	No_Test	No_Test
1	25626349	No_Test	No_Test	No_Test
1	25928596	No_Test	No_Test	No_Test
1	27098957	No_Test	No_Test	No_Test
1	27230466	No_Test	No_Test	No_Test
1	27319719	No_Test	No_Test	No_Test
1	27562614	No_Test	No_Test	No_Test
1	27641493	No_Test	No_Test	No_Test
1	28477581	No_Test	No_Test	No_Test
1	28567716	No_Test	No_Test	No_Test
1	29270116	No_Test	No_Test	No_Test
1	30442329	No_Test	No_Test	No_Test
1	30530043	No_Test	No_Test	No_Test
1	31278484	No_Test	No_Test	No_Test
1	31804544	No_Test	No_Test	No_Test
1	32803083	No_Test	No_Test	No_Test
1	33203133	No_Test	No_Test	No_Test
1	33366518	No_Test	No_Test	No_Test
1	33441397	No_Test	No_Test	No_Test
1	33557981	No_Test	No_Test	No_Test
1	33652273	No_Test	No_Test	No_Test
1	33791555	No_Test	No_Test	No_Test
1	34197502	No_Test	No_Test	No_Test
1	35249061	No_Test	No_Test	No_Test
1	35932877	No_Test	No_Test	No_Test
1	36041544	No_Test	No_Test	No_Test
1	36420185	No_Test	No_Test	No_Test
1	36523544	No_Test	No_Test	No_Test
1	36823412	No_Test	No_Test	No_Test
1	36871319	No_Test	No_Test	No_Test
1	36962671	No_Test	No_Test	No_Test
1	37206666	No_Test	No_Test	No_Test
1	37759422	No_Test	No_Test	No_Test
1	38090469	No_Test	No_Test	No_Test
1	38360550	No_Test	No_Test	No_Test
1	39140734	No_Test	No_Test	No_Test
1	40040347	No_Test	No_Test	No_Test
1	40936653	No_Test	No_Test	No_Test
1	41099473	No_Test	No_Test	No_Test
1	41176370	No_Test	No_Test	No_Test
1	41361574	No_Test	No_Test	No_Test
1	41586720	No_Test	No_Test	No_Test
1	42255290	No_Test	No_Test	No_Test
1	42337744	No_Test	No_Test	No_Test
1	42448605	No_Test	No_Test	No_Test
1	42672105	No_Test	No_Test	No_Test
1	43694104	No_Test	No_Test	No_Test
1	43971846	No_Test	No_Test	No_Test
1	44117573	No_Test	No_Test	No_Test
1	44276483	No_Test	No_Test	No_Test
1	44442390	No_Test	No_Test	No_Test
1	45169738	No_Test	No_Test	No_Test
1	45309459	No_Test	No_Test	No_Test
1	45535684	No_Test	No_Test	No_Test
1	45661398	No_Test	No_Test	No_Test
1	45754481	No_Test	No_Test	No_Test
1	45935654	No_Test	No_Test	No_Test
1	46036919	No_Test	No_Test	No_Test
1	46851639	No_Test	No_Test	No_Test
1	47417553	No_Test	No_Test	No_Test
1	47428124	No_Test	No_Test	No_Test
1	47548257	No_Test	No_Test	No_Test
1	47641758	No_Test	No_Test	No_Test
1	47709406	No_Test	No_Test	No_Test
1	48006295	No_Test	No_Test	No_Test
1	48171267	No_Test	No_Test	No_Test
1	48216978	No_Test	No_Test	No_Test
1	48379472	No_Test	No_Test	No_Test
1	48476100	No_Test	No_Test	No_Test
1	48609048	No_Test	No_Test	No_Test
1	48682524	No_Test	No_Test	No_Test
1	48727937	No_Test	No_Test	No_Test
1	48817017	No_Test	No_Test	No_Test
1	48994432	No_Test	No_Test	No_Test
1	49055756	No_Test	No_Test	No_Test
1	49097595	No_Test	No_Test	No_Test
1	49349101	No_Test	No_Test	No_Test
1	49405022	No_Test	No_Test	No_Test
1	49445573	No_Test	No_Test	No_Test
1	49497388	No_Test	No_Test	No_Test
1	49564591	No_Test	No_Test	No_Test
1	49620773	No_Test	No_Test	No_Test
1	49741168	No_Test	No_Test	No_Test
1	49910518	No_Test	No_Test	No_Test
1	50003168	No_Test	No_Test	No_Test
1	50078206	No_Test	No_Test	No_Test
1	50164447	No_Test	No_Test	No_Test
1	50206347	No_Test	No_Test	No_Test
1	50287274	No_Test	No_Test	No_Test
1	50295635	No_Test	No_Test	No_Test
1	50451035	No_Test	No_Test	No_Test
1	50572171	No_Test	No_Test	No_Test
1	50654766	No_Test	No_Test	No_Test
1	50797061	No_Test	No_Test	No_Test
1	50871946	No_Test	No_Test	No_Test
1	50919957	No_Test	No_Test	No_Test
1	50982643	No_Test	No_Test	No_Test
1	51087595	No_Test	No_Test	No_Test
1	51147675	No_Test	No_Test	No_Test
1	51203252	No_Test	No_Test	No_Test
1	51309036	No_Test	No_Test	No_Test
1	51392814	No_Test	No_Test	No_Test
1	51530195	No_Test	No_Test	No_Test
1	51629974	No_Test	No_Test	No_Test
1	51774753	No_Test	No_Test	No_Test
1	51921479	No_Test	No_Test	No_Test
1	51984719	No_Test	No_Test	No_Test
1	52117349	No_Test	No_Test	No_Test
1	52216987	No_Test	No_Test	No_Test
1	52264113	No_Test	No_Test	No_Test
1	52523807	No_Test	No_Test	No_Test
1	52608568	No_Test	No_Test	No_Test
1	52652130	No_Test	No_Test	No_Test
1	52718978	No_Test	No_Test	No_Test
1	52777403	No_Test	No_Test	No_Test
1	52989334	84	9	4.30858e-14
1	53041644	56	10	1.24545e-06
1	53141084	55	10	2.05726e-06
1	53436407	55	10	2.05726e-06
1	53527381	55	10	2.05726e-06
1	53772821	54	10	3.38569e-06
1	54127023	83	10	5.80066e-13
1	54163451	84	10	3.28569e-13
1	54250600	84	10	3.28569e-13
1	54479210	84	10	3.28569e-13
1	54584027	84	10	3.28569e-13
1	54681333	84	10	3.28569e-13
1	54809451	84	10	3.28569e-13
1	54933861	84	10	3.28569e-13
1	55031991	84	10	3.28569e-13
1	55129174	84	10	3.28569e-13
1	55158751	84	10	3.28569e-13
1	55194325	84	10	3.28569e-13
1	55348314	83	10	5.80066e-13
1	55404734	83	10	5.80066e-13
1	55438203	83	10	5.80066e-13
1	55539040	83	10	5.80066e-13
1	55602978	83	10	5.80066e-13
1	55669170	83	10	5.80066e-13
1	55724571	83	10	5.80066e-13
1	55760157	83	10	5.80066e-13
1	55848750	83	10	5.80066e-13
1	55879101	84	17	3.49589e-08
1	55976161	84	17	3.49589e-08
1	56040192	84	17	3.49589e-08
1	56142221	84	17	3.49589e-08
1	56296878	84	17	3.49589e-08
1	56524987	84	17	3.49589e-08
1	56582329	No_Test	No_Test	No_Test
1	56705229	No_Test	No_Test	No_Test
2	51236	No_Test	No_Test	No_Test
2	207504	39	1	1.45519e-10
2	398523	43	2	2.15323e-10
2	447493	43	2	2.15323e-10
2	496814	43	2	2.15323e-10
2	504057	43	2	2.15323e-10
2	693738	43	2	2.15323e-10
2	769807	43	2	2.15323e-10
2	831795	43	2	2.15323e-10
2	881270	48	7	6.24041e-07
2	971919	48	7	6.24041e-07
2	1033638	83	10	5.80066e-13
2	1272176	81	37	0.505236
2	1412870	81	37	0.505236
2	1541019	81	37	0.505236
2	1598551	81	37	0.505236
2	1806075	81	37	0.505236
2	1853600	81	37	0.505236
2	1901965	81	37	0.505236
2	2092182	81	37	0.505236
2	2189373	81	37	0.505236
2	2277189	81	38	0.656992
2	2350780	81	39	0.824313
2	2421724	No_Test	No_Test	No_Test
2	2497896	No_Test	No_Test	No_Test
2	2676772	No_Test	No_Test	No_Test
2	2784160	No_Test	No_Test	No_Test
2	2881929	No_Test	No_Test	No_Test
2	2933055	No_Test	No_Test	No_Test
2	2967798	No_Test	No_Test	No_Test
2	3142154	No_Test	No_Test	No_Test
2	3366836	No_Test	No_Test	No_Test
2	3415435	No_Test	No_Test	No_Test
2	3480874	No_Test	No_Test	No_Test
2	3646075	No_Test	No_Test	No_Test
2	3696068	No_Test	No_Test	No_Test
2	3826362	No_Test	No_Test	No_Test
2	3887461	No_Test	No_Test	No_Test
2	3912545	No_Test	No_Test	No_Test
2	3957865	No_Test	No_Test	No_Test
2	4006063	No_Test	No_Test	No_Test
2	4071674	No_Test	No_Test	No_Test
2	4258274	No_Test	No_Test	No_Test
2	4334769	No_Test	No_Test	No_Test
2	4371521	No_Test	No_Test	No_Test
2	4482526	No_Test	No_Test	No_Test
2	4491157	No_Test	No_Test	No_Test
2	4538945	No_Test	No_Test	No_Test
2	4670640	No_Test	No_Test	No_Test
2	4739852	No_Test	No_Test	No_Test
2	4845732	No_Test	No_Test	No_Test
2	4969441	No_Test	No_Test	No_Test
2	5017274	No_Test	No_Test	No_Test
2	5167931	No_Test	No_Test	No_Test
2	5215843	No_Test	No_Test	No_Test
2	5262408	No_Test	No_Test	No_Test
2	5403335	No_Test	No_Test	No_Test
2	5440843	No_Test	No_Test	No_Test
2	5515231	No_Test	No_Test	No_Test
2	5654145	No_Test	No_Test	No_Test
2	5698591	No_Test	No_Test	No_Test
2	5868669	No_Test	No_Test	No_Test
2	5912968	No_Test	No_Test	No_Test
2	5988587	No_Test	No_Test	No_Test
2	6046134	No_Test	No_Test	No_Test
2	6198717	No_Test	No_Test	No_Test
2	6257116	No_Test	No_Test	No_Test
2	6301450	No_Test	No_Test	No_Test
2	6416549	No_Test	No_Test	No_Test
2	6494883	No_Test	No_Test	No_Test
2	6580109	No_Test	No_Test	No_Test
2	6673361	No_Test	No_Test	No_Test
2	6752507	No_Test	No_Test	No_Test
2	6812100	No_Test	No_Test	No_Test
2	6899003	No_Test	No_Test	No_Test
2	6967983	No_Test	No_Test	No_Test
2	7050046	No_Test	No_Test	No_Test
2	7118150	84	31	0.0213832
2	7213937	84	31	0.0213832
2	7306587	84	31	0.0213832
2	7354703	84	31	0.0213832
2	7420481	No_Test	No_Test	No_Test
2	7522507	No_Test	No_Test	No_Test
2	7599371	No_Test	No_Test	No_Test
2	7679981	No_Test	No_Test	No_Test
2	7730289	No_Test	No_Test	No_Test
2	7810442	No_Test	No_Test	No_Test
2	7879670	No_Test	No_Test	No_Test
2	8077372	No_Test	No_Test	No_Test
2	8170539	No_Test	No_Test	No_Test
2	8221565	No_Test	No_Test	No_Test
2	8259908	No_Test	No_Test	No_Test
2	8362434	No_Test	No_Test	No_Test
2	8431008	No_Test	No_Test	No_Test
2	8487794	No_Test	No_Test	No_Test
2	8544380	No_Test	No_Test	No_Test
2	8610788	No_Test	No_Test	No_Test
2	8731107	No_Test	No_Test	No_Test
2	8819494	No_Test	No_Test	No_Test
2	8896955	No_Test	No_Test	No_Test
2	9113125	No_Test	No_Test	No_Test
2	9127150	No_Test	No_Test	No_Test
2	9264905	No_Test	No_Test	No_Test
2	9386766	No_Test	No_Test	No_Test
2	9467609	No_Test	No_Test	No_Test
2	9544733	No_Test	No_Test	No_Test
2	9690873	No_Test	No_Test	No_Test
2	9767655	84	29	0.00603796
2	9894068	84	29	0.00603796
2	9972239	84	29	0.00603796
2	10069346	84	32	0.0375295
2	10154133	84	32	0.0375295
2	10219566	84	32	0.0375295
2	10279884	84	32	0.0375295
2	10320993	84	32	0.0375295
2	10381395	84	32	0.0375295
2	10453962	84	32	0.0375295
2	10618540	84	32	0.0375295
2	10791729	84	32	0.0375295
2	10903396	84	32	0.0375295
2	10935557	84	32	0.0375295
2	11047340	84	32	0.0375295
2	11134264	84	32	0.0375295
2	11272532	84	32	0.0375295
2	11349126	84	32	0.0375295
2	11831588	No_Test	No_Test	No_Test
2	11877262	No_Test	No_Test	No_Test
2	11965390	No_Test	No_Test	No_Test
2	11974580	No_Test	No_Test	No_Test
2	12206518	No_Test	No_Test	No_Test
2	12334435	No_Test	No_Test	No_Test
2	12414985	No_Test	No_Test	No_Test
2	12506411	No_Test	No_Test	No_Test
2	12582331	No_Test	No_Test	No_Test
2	12640902	No_Test	No_Test	No_Test
2	13042640	No_Test	No_Test	No_Test
2	13096621	No_Test	No_Test	No_Test
2	13478261	No_Test	No_Test	No_Test
2	13674975	No_Test	No_Test	No_Test
2	13859930	No_Test	No_Test	No_Test
2	13934371	No_Test	No_Test	No_Test
2	14161558	No_Test	No_Test	No_Test
2	14220378	No_Test	No_Test	No_Test
2	14330827	No_Test	No_Test	No_Test
2	14419208	No_Test	No_Test	No_Test
2	14470563	No_Test	No_Test	No_Test
2	14549144	No_Test	No_Test	No_Test
2	14560932	No_Test	No_Test	No_Test
2	14710975	No_Test	No_Test	No_Test
2	14764422	No_Test	No_Test	No_Test
2	14917949	No_Test	No_Test	No_Test
2	15021137	No_Test	No_Test	No_Test
2	15097372	No_Test	No_Test	No_Test
2	15271225	No_Test	No_Test	No_Test
2	15417200	No_Test	No_Test	No_Test
2	15493700	No_Test	No_Test	No_Test
2	15630228	No_Test	No_Test	No_Test
2	16571664	No_Test	No_Test	No_Test
2	17264749	No_Test	No_Test	No_Test
2	18559493	No_Test	No_Test	No_Test
2	18913725	No_Test	No_Test	No_Test
2	19505166	No_Test	No_Test	No_Test
2	20406804	No_Test	No_Test	No_Test
2	21397827	No_Test	No_Test	No_Test
2	23740649	No_Test	No_Test	No_Test
2	24269404	No_Test	No_Test	No_Test
2	25456057	No_Test	No_Test	No_Test
2	25658103	No_Test	No_Test	No_Test
2	25968828	No_Test	No_Test	No_Test
2	27086017	No_Test	No_Test	No_Test
2	27274732	No_Test	No_Test	No_Test
2	27627995	No_Test	No_Test	No_Test
2	27822018	No_Test	No_Test	No_Test
2	28726135	No_Test	No_Test	No_Test
2	28871127	No_Test	No_Test	No_Test
2	29175395	No_Test	No_Test	No_Test
2	29316845	No_Test	No_Test	No_Test
2	29435127	No_Test	No_Test	No_Test
2	29704691	No_Test	No_Test	No_Test
2	29728401	No_Test	No_Test	No_Test
2	30015938	No_Test	No_Test	No_Test
2	30509898	No_Test	No_Test	No_Test
2	31282858	No_Test	No_Test	No_Test
2	31665695	No_Test	No_Test	No_Test
2	32269933	No_Test	No_Test	No_Test
2	32392798	No_Test	No_Test	No_Test
2	32865348	No_Test	No_Test	No_Test
2	33769092	No_Test	No_Test	No_Test
2	34367314	No_Test	No_Test	No_Test
2	35184471	No_Test	No_Test	No_Test
2	35774096	No_Test	No_Test	No_Test
2	36219154	No_Test	No_Test	No_Test
2	36468561	No_Test	No_Test	No_Test
2	36643041	No_Test	No_Test	No_Test
2	36851924	No_Test	No_Test	No_Test
2	36940321	No_Test	No_Test	No_Test
2	37203880	No_Test	No_Test	No_Test
2	37650346	No_Test	No_Test	No_Test
2	37951218	No_Test	No_Test	No_Test
2	38410937	No_Test	No_Test	No_Test
2	38435094	No_Test	No_Test	No_Test
2	38512775	No_Test	No_Test	No_Test
2	38717133	No_Test	No_Test	No_Test
2	38789290	No_Test	No_Test	No_Test
2	38860035	No_Test	No_Test	No_Test
2	38908307	No_Test	No_Test	No_Test
2	39002760	No_Test	No_Test	No_Test
2	39133046	No_Test	No_Test	No_Test
2	39283955	No_Test	No_Test	No_Test
2	39333124	No_Test	No_Test	No_Test
2	39712323	No_Test	No_Test	No_Test
2	39767727	No_Test	No_Test	No_Test
2	39852696	No_Test	No_Test	No_Test
2	40063716	No_Test	No_Test	No_Test
2	40565506	No_Test	No_Test	No_Test
2	40649856	No_Test	No_Test	No_Test
2	40701593	No_Test	No_Test	No_Test
2	40813466	No_Test	No_Test	No_Test
2	40875934	No_Test	No_Test	No_Test
2	40956596	No_Test	No_Test	No_Test
2	41037819	No_Test	No_Test	No_Test
2	41080083	No_Test	No_Test	No_Test
2	41114125	No_Test	No_Test	No_Test
2	41277852	No_Test	No_Test	No_Test
2	41324651	No_Test	No_Test	No_Test
2	41384134	No_Test	No_Test	No_Test
2	41432839	No_Test	No_Test	No_Test
2	41497702	No_Test	No_Test	No_Test
2	41544174	No_Test	No_Test	No_Test
2	41787747	No_Test	No_Test	No_Test
2	41847331	No_Test	No_Test	No_Test
2	41975550	No_Test	No_Test	No_Test
2	42012522	No_Test	No_Test	No_Test
2	42088045	No_Test	No_Test	No_Test
2	42108934	No_Test	No_Test	No_Test
2	42215041	No_Test	No_Test	No_Test
2	42291659	No_Test	No_Test	No_Test
2	42370864	No_Test	No_Test	No_Test
2	42458613	No_Test	No_Test	No_Test
2	42522092	No_Test	No_Test	No_Test
2	42527503	No_Test	No_Test	No_Test
2	42730709	No_Test	No_Test	No_Test
2	42865743	No_Test	No_Test	No_Test
2	42948864	No_Test	No_Test	No_Test
2	42985495	No_Test	No_Test	No_Test
2	43112945	No_Test	No_Test	No_Test
2	43213506	No_Test	No_Test	No_Test
2	43429759	No_Test	No_Test	No_Test
2	43481138	No_Test	No_Test	No_Test
2	43556059	No_Test	No_Test	No_Test
2	43703500	No_Test	No_Test	No_Test
2	43780375	No_Test	No_Test	No_Test
2	43963206	No_Test	No_Test	No_Test
2	43976713	No_Test	No_Test	No_Test
2	44037267	No_Test	No_Test	No_Test
2	44180381	No_Test	No_Test	No_Test
2	44226448	No_Test	No_Test	No_Test
2	44306758	No_Test	No_Test	No_Test
2	44427664	No_Test	No_Test	No_Test
2	44441196	No_Test	No_Test	No_Test
2	44702951	No_Test	No_Test	No_Test
2	44766619	No_Test	No_Test	No_Test
2	44912284	No_Test	No_Test	No_Test
2	44975684	No_Test	No_Test	No_Test
2	45106877	No_Test	No_Test	No_Test
2	45170092	No_Test	No_Test	No_Test
2	45303319	No_Test	No_Test	No_Test
2	45505123	No_Test	No_Test	No_Test
2	45516123	No_Test	No_Test	No_Test
2	45623364	No_Test	No_Test	No_Test
2	45743148	No_Test	No_Test	No_Test
2	45795780	No_Test	No_Test	No_Test
2	45908972	No_Test	No_Test	No_Test
2	45991978	No_Test	No_Test	No_Test
2	46049292	No_Test	No_Test	No_Test
2	46199186	No_Test	No_Test	No_Test
2	46310608	No_Test	No_Test	No_Test
2	46462690	No_Test	No_Test	No_Test
2	46537888	No_Test	No_Test	No_Test
2	46601391	No_Test	No_Test	No_Test
2	46648827	No_Test	No_Test	No_Test
2	46697848	No_Test	No_Test	No_Test
2	46907259	No_Test	No_Test	No_Test
2	47095510	No_Test	No_Test	No_Test
2	47163011	No_Test	No_Test	No_Test
2	47225152	No_Test	No_Test	No_Test
2	47278823	No_Test	No_Test	No_Test
2	47303895	No_Test	No_Test	No_Test
2	47466626	No_Test	No_Test	No_Test
2	47627402	No_Test	No_Test	No_Test
2	47825902	No_Test	No_Test	No_Test
2	47857148	No_Test	No_Test	No_Test
2	47945589	No_Test	No_Test	No_Test
2	48075547	No_Test	No_Test	No_Test
2	48192842	No_Test	No_Test	No_Test
2	48332153	No_Test	No_Test	No_Test
2	48349826	No_Test	No_Test	No_Test
3	19199	No_Test	No_Test	No_Test
3	205937	No_Test	No_Test	No_Test
3	239949	No_Test	No_Test	No_Test
3	344529	No_Test	No_Test	No_Test
3	425209	No_Test	No_Test	No_Test
3	509789	No_Test	No_Test	No_Test
3	565829	No_Test	No_Test	No_Test
3	714448	No_Test	No_Test	No_Test
3	793778	No_Test	No_Test	No_Test
3	837121	No_Test	No_Test	No_Test
3	966701	No_Test	No_Test	No_Test
3	1086749	No_Test	No_Test	No_Test
3	1094327	No_Test	No_Test	No_Test
3	1226007	No_Test	No_Test	No_Test
3	1324758	No_Test	No_Test	No_Test
3	1396937	No_Test	No_Test	No_Test
3	1463842	No_Test	No_Test	No_Test
3	1605878	No_Test	No_Test	No_Test
3	1693521	No_Test	No_Test	No_Test
3	1740572	No_Test	No_Test	No_Test
3	1780390	No_Test	No_Test	No_Test
3	1863064	No_Test	No_Test	No_Test
3	1935727	No_Test	No_Test	No_Test
3	1991155	No_Test	No_Test	No_Test
3	2034207	No_Test	No_Test	No_Test
3	2092877	No_Test	No_Test	No_Test
3	2224690	No_Test	No_Test	No_Test
3	2234147	No_Test	No_Test	No_Test
3	2383419	No_Test	No_Test	No_Test
3	2495572	No_Test	No_Test	No_Test
3	2846377	No_Test	No_Test	No_Test
3	2921152	No_Test	No_Test	No_Test
3	2959509	No_Test	No_Test	No_Test
3	3115149	No_Test	No_Test	No_Test
3	3192661	No_Test	No_Test	No_Test
3	3254065	No_Test	No_Test	No_Test
3	3362229	No_Test	No_Test	No_Test
3	3393913	No_Test	No_Test	No_Test
3	3517250	No_Test	No_Test	No_Test
3	3582559	No_Test	No_Test	No_Test
3	3639127	No_Test	No_Test	No_Test
3	3679598	No_Test	No_Test	No_Test
3	3849214	No_Test	No_Test	No_Test
3	3929449	No_Test	No_Test	No_Test
3	4277380	No_Test	No_Test	No_Test
3	4387476	No_Test	No_Test	No_Test
3	4475124	No_Test	No_Test	No_Test
3	4527306	No_Test	No_Test	No_Test
3	4591270	No_Test	No_Test	No_Test
3	4642708	No_Test	No_Test	No_Test
3	4710949	No_Test	No_Test	No_Test
3	5009334	No_Test	No_Test	No_Test
3	5068386	No_Test	No_Test	No_Test
3	5120291	No_Test	No_Test	No_Test
3	5199994	No_Test	No_Test	No_Test
3	5244122	No_Test	No_Test	No_Test
3	5354087	No_Test	No_Test	No_Test
3	5405718	No_Test	No_Test	No_Test
3	5621957	No_Test	No_Test	No_Test
3	5652619	No_Test	No_Test	No_Test
3	6278920	No_Test	No_Test	No_Test
3	6477854	No_Test	No_Test	No_Test
3	6692130	No_Test	No_Test	No_Test
3	6867049	No_Test	No_Test	No_Test
3	7650316	No_Test	No_Test	No_Test
3	7872384	83	47	0.272269
3	9111573	83	47	0.272269
3	9259491	83	47	0.272269
3	9929019	84	40	0.743644
3	10072780	84	40	0.743644
3	10515241	84	40	0.743644
3	10950353	84	40	0.743644
3	11688292	84	40	0.743644
3	12292048	84	40	0.743644
3	13442097	84	40	0.743644
3	14005577	84	40	0.743644
3	14778473	84	40	0.743644
3	15422329	84	40	0.743644
3	16621811	84	40	0.743644
3	16738385	84	40	0.743644
3	16814269	84	40	0.743644
3	17085614	84	40	0.743644
3	17644304	84	40	0.743644
3	17983829	No_Test	No_Test	No_Test
3	18621744	No_Test	No_Test	No_Test
3	18886715	No_Test	No_Test	No_Test
3	19258162	No_Test	No_Test	No_Test
3	19515793	No_Test	No_Test	No_Test
3	19657033	No_Test	No_Test	No_Test
3	21157163	No_Test	No_Test	No_Test
3	21531602	No_Test	No_Test	No_Test
3	22839514	No_Test	No_Test	No_Test
3	23085439	No_Test	No_Test	No_Test
3	23866074	No_Test	No_Test	No_Test
3	25030381	No_Test	No_Test	No_Test
3	25293976	No_Test	No_Test	No_Test
3	25575537	No_Test	No_Test	No_Test
3	25812598	No_Test	No_Test	No_Test
3	26026062	No_Test	No_Test	No_Test
3	26426492	No_Test	No_Test	No_Test
3	27095330	No_Test	No_Test	No_Test
3	27395084	No_Test	No_Test	No_Test
3	27658954	No_Test	No_Test	No_Test
3	27847719	No_Test	No_Test	No_Test
3	27974707	No_Test	No_Test	No_Test
3	28503087	No_Test	No_Test	No_Test
3	28783977	No_Test	No_Test	No_Test
3	28942195	No_Test	No_Test	No_Test
3	29653628	No_Test	No_Test	No_Test
3	29937658	No_Test	No_Test	No_Test
3	30685450	No_Test	No_Test	No_Test
3	31111337	No_Test	No_Test	No_Test
3	31363274	No_Test	No_Test	No_Test
3	32698446	No_Test	No_Test	No_Test
3	32771949	No_Test	No_Test	No_Test
3	33082478	No_Test	No_Test	No_Test
3	33161483	No_Test	No_Test	No_Test
3	33292135	No_Test	No_Test	No_Test
3	33477340	No_Test	No_Test	No_Test
3	33517757	No_Test	No_Test	No_Test
3	33673316	No_Test	No_Test	No_Test
3	33767293	No_Test	No_Test	No_Test
3	33884116	No_Test	No_Test	No_Test
3	33938840	No_Test	No_Test	No_Test
3	33988654	No_Test	No_Test	No_Test
3	34029176	No_Test	No_Test	No_Test
3	34147379	No_Test	No_Test	No_Test
3	34364354	No_Test	No_Test	No_Test
3	34374076	No_Test	No_Test	No_Test
3	34416830	No_Test	No_Test	No_Test
3	34467296	No_Test	No_Test	No_Test
3	34612476	No_Test	No_Test	No_Test
3	34692693	No_Test	No_Test	No_Test
3	34791858	No_Test	No_Test	No_Test
3	34839398	No_Test	No_Test	No_Test
3	34945081	No_Test	No_Test	No_Test
3	35000799	No_Test	No_Test	No_Test
3	35121187	No_Test	No_Test	No_Test
3	35219106	No_Test	No_Test	No_Test
3	35259229	No_Test	No_Test	No_Test
3	35299633	No_Test	No_Test	No_Test
3	35339482	No_Test	No_Test	No_Test
3	35405797	No_Test	No_Test	No_Test
3	35462187	No_Test	No_Test	No_Test
3	35627836	No_Test	No_Test	No_Test
3	35684476	No_Test	No_Test	No_Test
3	35747077	No_Test	No_Test	No_Test
3	35793091	No_Test	No_Test	No_Test
3	35876483	No_Test	No_Test	No_Test
3	35936805	No_Test	No_Test	No_Test
3	36042575	No_Test	No_Test	No_Test
3	36095180	No_Test	No_Test	No_Test
3	36147368	No_Test	No_Test	No_Test
3	36237017	No_Test	No_Test	No_Test
3	36346949	No_Test	No_Test	No_Test
3	36395079	No_Test	No_Test	No_Test
3	36449357	No_Test	No_Test	No_Test
3	36506727	No_Test	No_Test	No_Test
3	36745144	No_Test	No_Test	No_Test
3	36845347	No_Test	No_Test	No_Test
3	36914473	No_Test	No_Test	No_Test
3	36959274	No_Test	No_Test	No_Test
3	37333386	No_Test	No_Test	No_Test
3	37473452	No_Test	No_Test	No_Test
3	37557065	No_Test	No_Test	No_Test
3	37605991	No_Test	No_Test	No_Test
3	37672497	No_Test	No_Test	No_Test
3	37779807	No_Test	No_Test	No_Test
3	37826181	No_Test	No_Test	No_Test
3	37898552	No_Test	No_Test	No_Test
3	37930633	No_Test	No_Test	No_Test
3	37984044	No_Test	No_Test	No_Test
3	38037948	No_Test	No_Test	No_Test
3	38100814	No_Test	No_Test	No_Test
3	38183067	No_Test	No_Test	No_Test
3	38256161	No_Test	No_Test	No_Test
3	38402301	No_Test	No_Test	No_Test
3	38585840	No_Test	No_Test	No_Test
3	38601323	No_Test	No_Test	No_Test
3	38651529	No_Test	No_Test	No_Test
3	38716240	No_Test	No_Test	No_Test
3	39009305	No_Test	No_Test	No_Test
3	39123205	No_Test	No_Test	No_Test
3	39292939	No_Test	No_Test	No_Test
3	39431214	No_Test	No_Test	No_Test
3	39510751	No_Test	No_Test	No_Test
3	39558252	No_Test	No_Test	No_Test
3	39594385	No_Test	No_Test	No_Test
3	39727905	No_Test	No_Test	No_Test
3	39973490	No_Test	No_Test	No_Test
3	40136891	No_Test	No_Test	No_Test
3	40211702	No_Test	No_Test	No_Test
3	40297110	No_Test	No_Test	No_Test
3	40583852	No_Test	No_Test	No_Test
3	40629683	No_Test	No_Test	No_Test
3	40928220	No_Test	No_Test	No_Test
3	41034925	No_Test	No_Test	No_Test
3	41162031	No_Test	No_Test	No_Test
3	41228895	No_Test	No_Test	No_Test
3	41342672	No_Test	No_Test	No_Test
3	41491337	No_Test	No_Test	No_Test
3	41512333	No_Test	No_Test	No_Test
3	41595432	No_Test	No_Test	No_Test
3	41703528	No_Test	No_Test	No_Test
3	42016419	No_Test	No_Test	No_Test
3	42115188	No_Test	No_Test	No_Test
3	42168117	No_Test	No_Test	No_Test
3	42323509	No_Test	No_Test	No_Test
3	42377595	No_Test	No_Test	No_Test
3	42471993	No_Test	No_Test	No_Test
3	42687085	No_Test	No_Test	No_Test
3	42913709	No_Test	No_Test	No_Test
3	42985909	No_Test	No_Test	No_Test
3	43213208	No_Test	No_Test	No_Test
3	43412025	No_Test	No_Test	No_Test
3	43484650	No_Test	No_Test	No_Test
3	43610628	No_Test	No_Test	No_Test
3	43663870	No_Test	No_Test	No_Test
3	43991274	No_Test	No_Test	No_Test
3	44055029	No_Test	No_Test	No_Test
3	44208679	No_Test	No_Test	No_Test
3	44213517	No_Test	No_Test	No_Test
3	44336809	No_Test	No_Test	No_Test
3	44380423	No_Test	No_Test	No_Test
3	44445428	No_Test	No_Test	No_Test
3	44507530	No_Test	No_Test	No_Test
3	44591609	No_Test	No_Test	No_Test
3	44888926	No_Test	No_Test	No_Test
3	44997458	No_Test	No_Test	No_Test
3	45039348	No_Test	No_Test	No_Test
3	45106340	No_Test	No_Test	No_Test
3	45211072	No_Test	No_Test	No_Test
3	45319510	No_Test	No_Test	No_Test
3	45385087	No_Test	No_Test	No_Test
3	45439265	No_Test	No_Test	No_Test
3	45498843	No_Test	No_Test	No_Test
3	45590673	No_Test	No_Test	No_Test
3	45643162	No_Test	No_Test	No_Test
3	45712413	No_Test	No_Test	No_Test
4	56409	No_Test	No_Test	No_Test
4	208760	No_Test	No_Test	No_Test
4	321728	No_Test	No_Test	No_Test
4	421129	No_Test	No_Test	No_Test
4	495401	No_Test	No_Test	No_Test
4	555823	No_Test	No_Test	No_Test
4	586537	No_Test	No_Test	No_Test
4	661515	No_Test	No_Test	No_Test
4	756672	No_Test	No_Test	No_Test
4	1165478	No_Test	No_Test	No_Test
4	1232055	No_Test	No_Test	No_Test
4	1311694	No_Test	No_Test	No_Test
4	1455348	No_Test	No_Test	No_Test
4	1547465	No_Test	No_Test	No_Test
4	1669148	No_Test	No_Test	No_Test
4	1775055	No_Test	No_Test	No_Test
4	1826798	No_Test	No_Test	No_Test
4	1987967	No_Test	No_Test	No_Test
4	2102753	No_Test	No_Test	No_Test
4	2186828	No_Test	No_Test	No_Test
4	2326304	No_Test	No_Test	No_Test
4	2631785	No_Test	No_Test	No_Test
4	2690045	No_Test	No_Test	No_Test
4	2739495	No_Test	No_Test	No_Test
4	2851643	No_Test	No_Test	No_Test
4	2934385	No_Test	No_Test	No_Test
4	2980765	No_Test	No_Test	No_Test
4	3025152	No_Test	No_Test	No_Test
4	3134944	No_Test	No_Test	No_Test
4	3195416	No_Test	No_Test	No_Test
4	3348991	No_Test	No_Test	No_Test
4	3425900	No_Test	No_Test	No_Test
4	3542966	No_Test	No_Test	No_Test
4	3590478	No_Test	No_Test	No_Test
4	3739404	No_Test	No_Test	No_Test
4	3835527	No_Test	No_Test	No_Test
4	3887758	No_Test	No_Test	No_Test
4	4045439	No_Test	No_Test	No_Test
4	4104193	No_Test	No_Test	No_Test
4	4206857	No_Test	No_Test	No_Test
4	4266618	No_Test	No_Test	No_Test
4	4421661	No_Test	No_Test	No_Test
4	4546417	No_Test	No_Test	No_Test
4	4649512	No_Test	No_Test	No_Test
4	4897711	No_Test	No_Test	No_Test
4	4978349	No_Test	No_Test	No_Test
4	5090747	No_Test	No_Test	No_Test
4	5237529	No_Test	No_Test	No_Test
4	5344677	No_Test	No_Test	No_Test
4	5555278	No_Test	No_Test	No_Test
4	5604576	No_Test	No_Test	No_Test
4	5658722	No_Test	No_Test	No_Test
4	5726478	No_Test	No_Test	No_Test
4	5816885	No_Test	No_Test	No_Test
4	6016181	No_Test	No_Test	No_Test
4	6078937	No_Test	No_Test	No_Test
4	6130492	No_Test	No_Test	No_Test
4	6210788	No_Test	No_Test	No_Test
4	6297943	No_Test	No_Test	No_Test
4	6415784	No_Test	No_Test	No_Test
4	6514173	No_Test	No_Test	No_Test
4	6563769	No_Test	No_Test	No_Test
4	6718332	No_Test	No_Test	No_Test
4	6798393	No_Test	No_Test	No_Test
4	6869595	No_Test	No_Test	No_Test
4	6973744	No_Test	No_Test	No_Test
4	7026156	No_Test	No_Test	No_Test
4	7128216	No_Test	No_Test	No_Test
4	7191821	No_Test	No_Test	No_Test
4	7354746	No_Test	No_Test	No_Test
4	7509179	No_Test	No_Test	No_Test
4	7744741	No_Test	No_Test	No_Test
4	7868252	No_Test	No_Test	No_Test
4	8029471	No_Test	No_Test	No_Test
4	8075910	No_Test	No_Test	No_Test
4	8137949	No_Test	No_Test	No_Test
4	8198769	No_Test	No_Test	No_Test
4	8296302	No_Test	No_Test	No_Test
4	8389851	No_Test	No_Test	No_Test
4	8529395	No_Test	No_Test	No_Test
4	8565795	No_Test	No_Test	No_Test
4	8778253	No_Test	No_Test	No_Test
4	8836969	No_Test	No_Test	No_Test
4	8922321	No_Test	No_Test	No_Test
4	9014045	No_Test	No_Test	No_Test
4	9078599	No_Test	No_Test	No_Test
4	9175605	No_Test	No_Test	No_Test
4	9318510	No_Test	No_Test	No_Test
4	9410719	No_Test	No_Test	No_Test
4	9510512	No_Test	No_Test	No_Test
4	9532122	No_Test	No_Test	No_Test
4	9580008	No_Test	No_Test	No_Test
4	9621570	No_Test	No_Test	No_Test
4	9674684	No_Test	No_Test	No_Test
4	9786663	No_Test	No_Test	No_Test
4	9793987	No_Test	No_Test	No_Test
4	9897430	No_Test	No_Test	No_Test
4	10193474	No_Test	No_Test	No_Test
4	11049269	No_Test	No_Test	No_Test
4	12070849	No_Test	No_Test	No_Test
4	12208154	No_Test	No_Test	No_Test
4	12473858	No_Test	No_Test	No_Test
4	12962840	No_Test	No_Test	No_Test
4	13255534	No_Test	No_Test	No_Test
4	13322074	No_Test	No_Test	No_Test
4	13499694	No_Test	No_Test	No_Test
4	14033880	No_Test	No_Test	No_Test
4	14305426	No_Test	No_Test	No_Test
4	14530571	No_Test	No_Test	No_Test
4	14988014	No_Test	No_Test	No_Test
4	15233684	No_Test	No_Test	No_Test
4	15577538	No_Test	No_Test	No_Test
4	15669140	No_Test	No_Test	No_Test
4	16084577	No_Test	No_Test	No_Test
4	16536652	No_Test	No_Test	No_Test
4	17289574	No_Test	No_Test	No_Test
4	17387738	No_Test	No_Test	No_Test
4	18023776	No_Test	No_Test	No_Test
4	18924038	No_Test	No_Test	No_Test
4	19151390	No_Test	No_Test	No_Test
4	20072862	No_Test	No_Test	No_Test
4	20263553	No_Test	No_Test	No_Test
4	21676235	No_Test	No_Test	No_Test
4	23026281	No_Test	No_Test	No_Test
4	23566497	No_Test	No_Test	No_Test
4	24031396	No_Test	No_Test	No_Test
4	24971674	No_Test	No_Test	No_Test
4	25294058	No_Test	No_Test	No_Test
4	25618510	No_Test	No_Test	No_Test
4	26787764	No_Test	No_Test	No_Test
4	27597029	No_Test	No_Test	No_Test
4	28824623	No_Test	No_Test	No_Test
4	30123651	No_Test	No_Test	No_Test
4	30248413	No_Test	No_Test	No_Test
4	30314753	No_Test	No_Test	No_Test
4	31715861	No_Test	No_Test	No_Test
4	32591216	No_Test	No_Test	No_Test
4	32782075	No_Test	No_Test	No_Test
4	33719401	No_Test	No_Test	No_Test
4	35006185	No_Test	No_Test	No_Test
4	35677222	No_Test	No_Test	No_Test
4	36480919	No_Test	No_Test	No_Test
4	36583386	No_Test	No_Test	No_Test
4	38238861	No_Test	No_Test	No_Test
4	39484148	No_Test	No_Test	No_Test
4	39731223	No_Test	No_Test	No_Test
4	40276263	No_Test	No_Test	No_Test
4	40624123	No_Test	No_Test	No_Test
4	40944495	No_Test	No_Test	No_Test
4	41298992	No_Test	No_Test	No_Test
4	42002144	No_Test	No_Test	No_Test
4	42249241	No_Test	No_Test	No_Test
4	42521312	No_Test	No_Test	No_Test
4	42905456	No_Test	No_Test	No_Test
4	43501937	No_Test	No_Test	No_Test
4	43554888	No_Test	No_Test	No_Test
4	43610617	No_Test	No_Test	No_Test
4	43702009	No_Test	No_Test	No_Test
4	43770363	No_Test	No_Test	No_Test
4	43829449	No_Test	No_Test	No_Test
4	43899928	No_Test	No_Test	No_Test
4	43971465	No_Test	No_Test	No_Test
4	44079987	No_Test	No_Test	No_Test
4	44142247	No_Test	No_Test	No_Test
4	44218913	No_Test	No_Test	No_Test
4	44396642	No_Test	No_Test	No_Test
4	44475489	No_Test	No_Test	No_Test
4	44684894	No_Test	No_Test	No_Test
4	44733376	No_Test	No_Test	No_Test
4	45298627	No_Test	No_Test	No_Test
4	45435298	No_Test	No_Test	No_Test
4	45603972	No_Test	No_Test	No_Test
4	45783367	No_Test	No_Test	No_Test
4	45899232	No_Test	No_Test	No_Test
4	45977762	No_Test	No_Test	No_Test
4	46096228	No_Test	No_Test	No_Test
4	46147176	No_Test	No_Test	No_Test
4	46203344	No_Test	No_Test	No_Test
4	46204517	No_Test	No_Test	No_Test
4	46302690	No_Test	No_Test	No_Test
4	46536196	No_Test	No_Test	No_Test
4	46651030	No_Test	No_Test	No_Test
4	46729339	No_Test	No_Test	No_Test
4	46793849	No_Test	No_Test	No_Test
4	46886205	No_Test	No_Test	No_Test
4	46948720	No_Test	No_Test	No_Test
4	47033150	No_Test	No_Test	No_Test
4	47114807	No_Test	No_Test	No_Test
4	47194070	No_Test	No_Test	No_Test
4	47241037	No_Test	No_Test	No_Test
4	47296603	No_Test	No_Test	No_Test
4	47346638	No_Test	No_Test	No_Test
4	47416922	No_Test	No_Test	No_Test
4	47510218	No_Test	No_Test	No_Test
4	47648073	No_Test	No_Test	No_Test
4	47740685	No_Test	No_Test	No_Test
4	47800044	No_Test	No_Test	No_Test
4	47875632	No_Test	No_Test	No_Test
4	48002103	No_Test	No_Test	No_Test
4	48053544	No_Test	No_Test	No_Test
4	48133794	No_Test	No_Test	No_Test
4	48222393	No_Test	No_Test	No_Test
4	48275459	No_Test	No_Test	No_Test
4	48350713	No_Test	No_Test	No_Test
4	48442502	No_Test	No_Test	No_Test
4	48569692	No_Test	No_Test	No_Test
4	48643257	No_Test	No_Test	No_Test
4	48742467	No_Test	No_Test	No_Test
4	48902672	No_Test	No_Test	No_Test
4	48986016	No_Test	No_Test	No_Test
4	49127886	No_Test	No_Test	No_Test
4	49214232	No_Test	No_Test	No_Test
4	49343742	No_Test	No_Test	No_Test
4	49408492	No_Test	No_Test	No_Test
4	49461352	No_Test	No_Test	No_Test
4	49518574	No_Test	No_Test	No_Test
4	49556059	No_Test	No_Test	No_Test
4	49597877	No_Test	No_Test	No_Test
4	49645171	No_Test	No_Test	No_Test
4	49678259	No_Test	No_Test	No_Test
4	49828162	No_Test	No_Test	No_Test
4	49902255	No_Test	No_Test	No_Test
4	49963417	No_Test	No_Test	No_Test
4	50000561	No_Test	No_Test	No_Test
4	50060206	No_Test	No_Test	No_Test
4	50093937	No_Test	No_Test	No_Test
4	50223267	No_Test	No_Test	No_Test
4	50289129	No_Test	No_Test	No_Test
4	50444359	No_Test	No_Test	No_Test
4	50498533	No_Test	No_Test	No_Test
4	50545890	No_Test	No_Test	No_Test
4	50672102	No_Test	No_Test	No_Test
4	50850285	No_Test	No_Test	No_Test
4	50946442	No_Test	No_Test	No_Test
4	51089231	No_Test	No_Test	No_Test
4	51113353	No_Test	No_Test	No_Test
4	51272076	No_Test	No_Test	No_Test
4	51330095	No_Test	No_Test	No_Test
4	51375575	No_Test	No_Test	No_Test
4	51460922	No_Test	No_Test	No_Test
4	51486154	No_Test	No_Test	No_Test
4	51546265	No_Test	No_Test	No_Test
4	51736487	No_Test	No_Test	No_Test
4	51815917	No_Test	No_Test	No_Test
4	51872562	No_Test	No_Test	No_Test
4	51957955	No_Test	No_Test	No_Test
4	52002411	No_Test	No_Test	No_Test
4	52068303	No_Test	No_Test	No_Test
4	52122999	No_Test	No_Test	No_Test
4	52205833	No_Test	No_Test	No_Test
5	21750	No_Test	No_Test	No_Test
5	105085	No_Test	No_Test	No_Test
5	160904	No_Test	No_Test	No_Test
5	384215	No_Test	No_Test	No_Test
5	425159	No_Test	No_Test	No_Test
5	464582	No_Test	No_Test	No_Test
5	523725	No_Test	No_Test	No_Test
5	558763	No_Test	No_Test	No_Test
5	595812	No_Test	No_Test	No_Test
5	628524	No_Test	No_Test	No_Test
5	825785	No_Test	No_Test	No_Test
5	984321	No_Test	No_Test	No_Test
5	1050346	No_Test	No_Test	No_Test
5	1092569	No_Test	No_Test	No_Test
5	1127602	No_Test	No_Test	No_Test
5	1282592	No_Test	No_Test	No_Test
5	1325450	No_Test	No_Test	No_Test
5	1358556	No_Test	No_Test	No_Test
5	1410248	No_Test	No_Test	No_Test
5	1442678	No_Test	No_Test	No_Test
5	1496131	No_Test	No_Test	No_Test
5	1536037	No_Test	No_Test	No_Test
5	1582267	No_Test	No_Test	No_Test
5	1624690	No_Test	No_Test	No_Test
5	1960856	No_Test	No_Test	No_Test
5	2069948	No_Test	No_Test	No_Test
5	2105040	No_Test	No_Test	No_Test
5	2167334	No_Test	No_Test	No_Test
5	2213518	No_Test	No_Test	No_Test
5	2324474	No_Test	No_Test	No_Test
5	2357871	No_Test	No_Test	No_Test
5	2440984	No_Test	No_Test	No_Test
5	2506014	No_Test	No_Test	No_Test
5	2563867	No_Test	No_Test	No_Test
5	2612793	No_Test	No_Test	No_Test
5	2672539	No_Test	No_Test	No_Test
5	2718523	No_Test	No_Test	No_Test
5	2737995	No_Test	No_Test	No_Test
5	2782337	No_Test	No_Test	No_Test
5	2851236	No_Test	No_Test	No_Test
5	2885214	No_Test	No_Test	No_Test
5	2911445	No_Test	No_Test	No_Test
5	3041109	No_Test	No_Test	No_Test
5	3207293	No_Test	No_Test	No_Test
5	3216947	No_Test	No_Test	No_Test
5	3263938	No_Test	No_Test	No_Test
5	3319234	No_Test	No_Test	No_Test
5	3428900	No_Test	No_Test	No_Test
5	3467767	No_Test	No_Test	No_Test
5	3525154	No_Test	No_Test	No_Test
5	3702823	No_Test	No_Test	No_Test
5	3731817	No_Test	No_Test	No_Test
5	3755641	No_Test	No_Test	No_Test
5	3832616	No_Test	No_Test	No_Test
5	3872203	No_Test	No_Test	No_Test
5	3939058	No_Test	No_Test	No_Test
5	4074944	No_Test	No_Test	No_Test
5	4137562	No_Test	No_Test	No_Test
5	4227990	No_Test	No_Test	No_Test
5	4269814	No_Test	No_Test	No_Test
5	4368128	No_Test	No_Test	No_Test
5	4395428	No_Test	No_Test	No_Test
5	4423839	No_Test	No_Test	No_Test
5	4453422	No_Test	No_Test	No_Test
5	4605275	No_Test	No_Test	No_Test
5	4682233	No_Test	No_Test	No_Test
5	4782386	No_Test	No_Test	No_Test
5	4848235	No_Test	No_Test	No_Test
5	5001282	No_Test	No_Test	No_Test
5	5192354	No_Test	No_Test	No_Test
5	5221711	No_Test	No_Test	No_Test
5	5285887	No_Test	No_Test	No_Test
5	5381035	No_Test	No_Test	No_Test
5	5480565	No_Test	No_Test	No_Test
5	5575791	No_Test	No_Test	No_Test
5	5621714	No_Test	No_Test	No_Test
5	5753185	No_Test	No_Test	No_Test
5	5794460	No_Test	No_Test	No_Test
5	6149022	No_Test	No_Test	No_Test
5	8820984	No_Test	No_Test	No_Test
5	9698664	No_Test	No_Test	No_Test
5	11767409	No_Test	No_Test	No_Test
5	15038963	No_Test	No_Test	No_Test
5	18203260	No_Test	No_Test	No_Test
5	22024638	No_Test	No_Test	No_Test
5	24193817	No_Test	No_Test	No_Test
5	24314289	No_Test	No_Test	No_Test
5	25462356	No_Test	No_Test	No_Test
5	27082044	No_Test	No_Test	No_Test
5	27112496	No_Test	No_Test	No_Test
5	27124210	No_Test	No_Test	No_Test
5	27169812	No_Test	No_Test	No_Test
5	27611613	No_Test	No_Test	No_Test
5	27623917	No_Test	No_Test	No_Test
5	27739653	No_Test	No_Test	No_Test
5	27762168	No_Test	No_Test	No_Test
5	27856064	No_Test	No_Test	No_Test
5	28655905	No_Test	No_Test	No_Test
5	29122174	No_Test	No_Test	No_Test
5	29244629	No_Test	No_Test	No_Test
5	29268362	No_Test	No_Test	No_Test
5	29409041	No_Test	No_Test	No_Test
5	29824759	No_Test	No_Test	No_Test
5	29852798	No_Test	No_Test	No_Test
5	30005876	No_Test	No_Test	No_Test
5	30023284	No_Test	No_Test	No_Test
5	30334765	No_Test	No_Test	No_Test
5	30537465	No_Test	No_Test	No_Test
5	31068959	No_Test	No_Test	No_Test
5	31119733	No_Test	No_Test	No_Test
5	31243247	No_Test	No_Test	No_Test
5	31367025	No_Test	No_Test	No_Test
5	31427594	No_Test	No_Test	No_Test
5	31541462	No_Test	No_Test	No_Test
5	31584490	No_Test	No_Test	No_Test
5	31601400	No_Test	No_Test	No_Test
5	31666172	No_Test	No_Test	No_Test
5	31720739	No_Test	No_Test	No_Test
5	31756622	No_Test	No_Test	No_Test
5	31822052	No_Test	No_Test	No_Test
5	31873991	No_Test	No_Test	No_Test
5	31932170	No_Test	No_Test	No_Test
5	32036641	No_Test	No_Test	No_Test
5	32095735	No_Test	No_Test	No_Test
5	32123938	No_Test	No_Test	No_Test
5	32397451	No_Test	No_Test	No_Test
5	32594828	No_Test	No_Test	No_Test
5	32628753	No_Test	No_Test	No_Test
5	32832462	No_Test	No_Test	No_Test
5	32922250	No_Test	No_Test	No_Test
5	33001491	No_Test	No_Test	No_Test
5	33248314	No_Test	No_Test	No_Test
5	33318788	No_Test	No_Test	No_Test
5	33343764	No_Test	No_Test	No_Test
5	33398163	No_Test	No_Test	No_Test
5	33444202	No_Test	No_Test	No_Test
5	33536375	No_Test	No_Test	No_Test
5	33739867	No_Test	No_Test	No_Test
5	33769022	No_Test	No_Test	No_Test
5	33887621	No_Test	No_Test	No_Test
5	33920300	No_Test	No_Test	No_Test
5	34006356	No_Test	No_Test	No_Test
5	34054092	No_Test	No_Test	No_Test
5	34112269	No_Test	No_Test	No_Test
5	34199787	No_Test	No_Test	No_Test
5	34272637	No_Test	No_Test	No_Test
5	34305148	No_Test	No_Test	No_Test
5	34352276	No_Test	No_Test	No_Test
5	34386052	No_Test	No_Test	No_Test
5	34461135	No_Test	No_Test	No_Test
5	34504893	No_Test	No_Test	No_Test
5	34565334	No_Test	No_Test	No_Test
5	34807194	No_Test	No_Test	No_Test
5	34841194	No_Test	No_Test	No_Test
5	34891673	No_Test	No_Test	No_Test
5	34963636	No_Test	No_Test	No_Test
5	35005617	No_Test	No_Test	No_Test
5	35036404	No_Test	No_Test	No_Test
5	35072735	No_Test	No_Test	No_Test
5	35101291	No_Test	No_Test	No_Test
5	35158609	No_Test	No_Test	No_Test
5	35209993	No_Test	No_Test	No_Test
5	35247222	No_Test	No_Test	No_Test
5	35309800	No_Test	No_Test	No_Test
5	35374668	No_Test	No_Test	No_Test
5	35423627	No_Test	No_Test	No_Test
5	35467214	No_Test	No_Test	No_Test
5	35597149	No_Test	No_Test	No_Test
5	35638821	No_Test	No_Test	No_Test
5	35722019	No_Test	No_Test	No_Test
5	35789512	No_Test	No_Test	No_Test
5	35921493	No_Test	No_Test	No_Test
5	35961486	84	20	1.58493e-06
5	35995131	60	24	0.155002
5	36025982	56	20	0.0440465
5	36046937	57	20	0.033144
5	36119852	57	20	0.033144
5	36275578	57	20	0.033144
5	36311870	57	22	0.111161
5	36338646	56	22	0.140895
5	36398530	56	22	0.140895
5	36473160	56	22	0.140895
5	36479027	56	22	0.140895
5	36676544	56	22	0.140895
5	36712170	56	22	0.140895
5	36748078	56	22	0.140895
5	36841215	56	22	0.140895
5	36917839	56	22	0.140895
5	36962030	84	37	0.326134
5	37039750	84	47	0.326134
5	37059445	84	48	0.229864
5	37139944	84	47	0.326134
5	37317508	84	47	0.326134
5	37333428	84	47	0.326134
5	37361399	84	47	0.326134
5	37405444	75	47	0.0369549
5	37484301	75	47	0.0369549
5	37550193	77	47	0.0675493
5	37595926	77	47	0.0675493
5	37699648	75	47	0.0369549
5	37770680	74	47	0.0265168
5	37882533	78	51	0.00877171
5	37900941	78	54	0.000901004
5	37940835	84	60	0.000107148
5	37987089	74	50	0.00337223
5	38035040	74	50	0.00337223
5	38124189	74	50	0.00337223
5	38138511	74	50	0.00337223
5	38280990	84	46	0.445205
5	38326967	78	46	0.140538
5	38364001	78	46	0.140538
5	38388893	73	46	0.0344159
5	38472343	73	46	0.0344159
5	38597425	73	46	0.0344159
5	38679910	73	46	0.0344159
5	38700130	73	46	0.0344159
5	38856557	73	46	0.0344159
5	38890959	73	46	0.0344159
5	38943214	73	46	0.0344159
5	38993543	73	46	0.0344159
5	39097082	73	46	0.0344159
5	39151875	73	46	0.0344159
5	39187571	73	46	0.0344159
5	39271942	73	46	0.0344159
5	39396012	73	46	0.0344159
5	39419467	84	57	0.00140449
5	39513987	84	57	0.00140449
5	39546900	84	56	0.00298532
5	39696120	84	56	0.00298532
5	39809905	84	56	0.00298532
5	39821466	84	57	0.00140449
5	39886822	84	57	0.00140449
5	39990476	84	57	0.00140449
5	40040158	No_Test	No_Test	No_Test
5	40170977	No_Test	No_Test	No_Test
5	40193010	No_Test	No_Test	No_Test
5	40295481	No_Test	No_Test	No_Test
5	40344471	No_Test	No_Test	No_Test
5	40415432	No_Test	No_Test	No_Test
5	40481751	No_Test	No_Test	No_Test
5	40684517	No_Test	No_Test	No_Test
5	40696165	No_Test	No_Test	No_Test
5	40946970	No_Test	No_Test	No_Test
5	40974254	No_Test	No_Test	No_Test
5	41007475	No_Test	No_Test	No_Test
5	41075707	No_Test	No_Test	No_Test
5	41265253	No_Test	No_Test	No_Test
5	41294649	No_Test	No_Test	No_Test
5	41327670	No_Test	No_Test	No_Test
5	41352910	No_Test	No_Test	No_Test
5	41398449	No_Test	No_Test	No_Test
5	41645388	No_Test	No_Test	No_Test
5	41674471	No_Test	No_Test	No_Test
5	41712419	No_Test	No_Test	No_Test
5	41754397	No_Test	No_Test	No_Test
5	41893109	No_Test	No_Test	No_Test
5	41897022	No_Test	No_Test	No_Test
5	42090709	No_Test	No_Test	No_Test
5	42119049	No_Test	No_Test	No_Test
6	493964	No_Test	No_Test	No_Test
6	501731	No_Test	No_Test	No_Test
6	669123	No_Test	No_Test	No_Test
6	743583	No_Test	No_Test	No_Test
6	801649	No_Test	No_Test	No_Test
6	921254	No_Test	No_Test	No_Test
6	980998	No_Test	No_Test	No_Test
6	1018033	No_Test	No_Test	No_Test
6	1118921	No_Test	No_Test	No_Test
6	1234490	No_Test	No_Test	No_Test
6	1295911	No_Test	No_Test	No_Test
6	1346405	No_Test	No_Test	No_Test
6	1404673	No_Test	No_Test	No_Test
6	1472218	No_Test	No_Test	No_Test
6	1532017	No_Test	No_Test	No_Test
6	1627366	No_Test	No_Test	No_Test
6	1673727	No_Test	No_Test	No_Test
6	1755532	No_Test	No_Test	No_Test
6	2104129	No_Test	No_Test	No_Test
6	2280323	No_Test	No_Test	No_Test
6	2352768	No_Test	No_Test	No_Test
6	2420702	No_Test	No_Test	No_Test
6	2508365	No_Test	No_Test	No_Test
6	2624221	No_Test	No_Test	No_Test
6	2676998	No_Test	No_Test	No_Test
6	2749838	No_Test	No_Test	No_Test
6	3017454	No_Test	No_Test	No_Test
6	3104699	No_Test	No_Test	No_Test
6	3170761	No_Test	No_Test	No_Test
6	3226750	No_Test	No_Test	No_Test
6	3279594	No_Test	No_Test	No_Test
6	3362688	No_Test	No_Test	No_Test
6	3397159	No_Test	No_Test	No_Test
6	3643449	No_Test	No_Test	No_Test
6	3914220	No_Test	No_Test	No_Test
6	3975042	No_Test	No_Test	No_Test
6	4157597	No_Test	No_Test	No_Test
6	4245837	No_Test	No_Test	No_Test
6	4335715	No_Test	No_Test	No_Test
6	4456132	No_Test	No_Test	No_Test
6	4584430	No_Test	No_Test	No_Test
6	4651121	84	22	1.4656e-05
6	4826081	84	22	1.4656e-05
6	4941014	84	21	4.96802e-06
6	5001043	84	20	1.58493e-06
6	5064301	84	21	4.96802e-06
6	5140936	84	21	4.96802e-06
6	5202219	84	22	1.4656e-05
6	5303094	84	22	1.4656e-05
6	5324457	84	23	4.07713e-05
6	5381609	84	23	4.07713e-05
6	5436003	84	23	4.07713e-05
6	5499125	84	23	4.07713e-05
6	5597303	84	23	4.07713e-05
6	5666361	84	23	4.07713e-05
6	5835215	84	23	4.07713e-05
6	5853765	84	23	4.07713e-05
6	5995831	84	23	4.07713e-05
6	6099232	84	23	4.07713e-05
6	6146667	84	24	0.000107148
6	6214894	84	24	0.000107148
6	6310656	84	24	0.000107148
6	6493434	84	24	0.000107148
6	6716017	84	25	0.000266451
6	6803119	84	25	0.000266451
6	6843843	84	25	0.000266451
6	6919668	84	25	0.000266451
6	7078527	84	26	0.000627947
6	7265304	84	26	0.000627947
6	7620868	84	25	0.000266451
6	7689180	84	25	0.000266451
6	7762338	84	25	0.000266451
6	7841986	84	25	0.000266451
6	7923990	84	25	0.000266451
6	8021182	84	26	0.000627947
6	8085085	84	26	0.000627947
6	8178935	84	27	0.00140449
6	8221934	84	27	0.00140449
6	8343876	84	27	0.00140449
6	8488833	84	25	0.000266451
6	8636013	84	25	0.000266451
6	8808577	84	25	0.000266451
6	8985500	84	25	0.000266451
6	9087027	84	24	0.000107148
6	9163989	84	24	0.000107148
6	9227148	84	24	0.000107148
6	9274481	84	24	0.000107148
6	9453068	84	24	0.000107148
6	9679385	84	24	0.000107148
6	9767612	84	24	0.000107148
6	9813969	84	25	0.000266451
6	9971772	84	25	0.000266451
6	10143832	84	25	0.000266451
6	10260260	84	26	0.000627947
6	10344093	84	27	0.00140449
6	10402418	84	27	0.00140449
6	10483693	84	27	0.00140449
6	10712690	84	24	0.000107148
6	10809898	84	22	1.4656e-05
6	10851807	84	22	1.4656e-05
6	10919443	84	22	1.4656e-05
6	11019800	84	23	4.07713e-05
6	11124796	84	23	4.07713e-05
6	11191735	84	23	4.07713e-05
6	11269900	84	24	0.000107148
6	11360371	84	24	0.000107148
6	11506438	84	25	0.000266451
6	11686193	84	25	0.000266451
6	11813160	84	25	0.000266451
6	11871084	84	25	0.000266451
6	11975393	84	27	0.00140449
6	12155913	84	27	0.00140449
6	12200543	84	27	0.00140449
6	12278627	84	27	0.00140449
6	12372846	84	27	0.00140449
6	12441358	84	27	0.00140449
6	12571378	84	27	0.00140449
6	12843589	84	27	0.00140449
6	12941178	84	27	0.00140449
6	12990773	84	27	0.00140449
6	13035696	84	26	0.000627947
6	13220273	84	26	0.000627947
6	13264621	No_Test	No_Test	No_Test
6	13345871	No_Test	No_Test	No_Test
6	13429255	No_Test	No_Test	No_Test
6	13499326	No_Test	No_Test	No_Test
6	13555487	No_Test	No_Test	No_Test
6	13649273	No_Test	No_Test	No_Test
6	13759357	No_Test	No_Test	No_Test
6	13847595	No_Test	No_Test	No_Test
6	13917815	No_Test	No_Test	No_Test
6	14094641	No_Test	No_Test	No_Test
6	14174887	No_Test	No_Test	No_Test
6	14281072	No_Test	No_Test	No_Test
6	14363799	No_Test	No_Test	No_Test
6	14402114	No_Test	No_Test	No_Test
6	14495135	No_Test	No_Test	No_Test
6	14554440	No_Test	No_Test	No_Test
6	14725159	No_Test	No_Test	No_Test
6	14780835	No_Test	No_Test	No_Test
6	14901930	No_Test	No_Test	No_Test
6	14967527	No_Test	No_Test	No_Test
6	15074859	No_Test	No_Test	No_Test
6	15157976	No_Test	No_Test	No_Test
6	15231313	No_Test	No_Test	No_Test
6	15284944	No_Test	No_Test	No_Test
6	15331127	No_Test	No_Test	No_Test
6	15418909	No_Test	No_Test	No_Test
6	15495234	No_Test	No_Test	No_Test
6	15614187	No_Test	No_Test	No_Test
6	15745642	No_Test	No_Test	No_Test
6	15841692	No_Test	No_Test	No_Test
6	15895973	No_Test	No_Test	No_Test
6	15959069	No_Test	No_Test	No_Test
6	16009748	No_Test	No_Test	No_Test
6	16133204	No_Test	No_Test	No_Test
6	16182609	No_Test	No_Test	No_Test
6	16256683	No_Test	No_Test	No_Test
6	16365309	No_Test	No_Test	No_Test
6	16423204	No_Test	No_Test	No_Test
6	16441080	No_Test	No_Test	No_Test
6	16714933	No_Test	No_Test	No_Test
6	16790675	No_Test	No_Test	No_Test
6	16837448	No_Test	No_Test	No_Test
6	16899074	No_Test	No_Test	No_Test
6	16968506	No_Test	No_Test	No_Test
6	17232870	No_Test	No_Test	No_Test
6	17401316	No_Test	No_Test	No_Test
6	17453976	No_Test	No_Test	No_Test
6	17672411	No_Test	No_Test	No_Test
6	18230296	No_Test	No_Test	No_Test
6	18446052	No_Test	No_Test	No_Test
6	18641000	No_Test	No_Test	No_Test
6	18788512	No_Test	No_Test	No_Test
6	18970072	No_Test	No_Test	No_Test
6	19486921	No_Test	No_Test	No_Test
6	19744952	No_Test	No_Test	No_Test
6	20353073	No_Test	No_Test	No_Test
6	20570157	No_Test	No_Test	No_Test
6	20686842	No_Test	No_Test	No_Test
6	21143967	No_Test	No_Test	No_Test
6	21516983	No_Test	No_Test	No_Test
6	21786787	No_Test	No_Test	No_Test
6	22478790	No_Test	No_Test	No_Test
6	23423070	No_Test	No_Test	No_Test
6	24628613	No_Test	No_Test	No_Test
6	24723754	No_Test	No_Test	No_Test
6	26103041	No_Test	No_Test	No_Test
6	26151237	No_Test	No_Test	No_Test
6	26848852	No_Test	No_Test	No_Test
6	29185593	No_Test	No_Test	No_Test
6	29695318	No_Test	No_Test	No_Test
6	31085380	No_Test	No_Test	No_Test
6	31352488	No_Test	No_Test	No_Test
6	32201984	No_Test	No_Test	No_Test
6	32783474	No_Test	No_Test	No_Test
6	33000707	No_Test	No_Test	No_Test
6	33455115	No_Test	No_Test	No_Test
6	34540898	No_Test	No_Test	No_Test
6	35133820	No_Test	No_Test	No_Test
6	35886438	No_Test	No_Test	No_Test
6	36978146	No_Test	No_Test	No_Test
6	37062726	No_Test	No_Test	No_Test
6	38073750	No_Test	No_Test	No_Test
6	38195052	No_Test	No_Test	No_Test
6	38435794	No_Test	No_Test	No_Test
6	38527444	No_Test	No_Test	No_Test
6	38920680	No_Test	No_Test	No_Test
6	39188086	No_Test	No_Test	No_Test
6	39294410	No_Test	No_Test	No_Test
6	39399409	No_Test	No_Test	No_Test
6	39693731	No_Test	No_Test	No_Test
6	40116979	No_Test	No_Test	No_Test
6	41147967	No_Test	No_Test	No_Test
6	41376571	No_Test	No_Test	No_Test
6	41585697	No_Test	No_Test	No_Test
6	41974977	No_Test	No_Test	No_Test
6	43064582	No_Test	No_Test	No_Test
6	43269264	No_Test	No_Test	No_Test
6	43461818	No_Test	No_Test	No_Test
6	43644895	No_Test	No_Test	No_Test
6	43996760	No_Test	No_Test	No_Test
6	44190937	No_Test	No_Test	No_Test
6	44533520	No_Test	No_Test	No_Test
6	45035185	No_Test	No_Test	No_Test
6	45534484	No_Test	No_Test	No_Test
6	46295298	No_Test	No_Test	No_Test
6	46719374	No_Test	No_Test	No_Test
6	46805251	No_Test	No_Test	No_Test
6	46855442	No_Test	No_Test	No_Test
6	46907841	No_Test	No_Test	No_Test
6	46957939	No_Test	No_Test	No_Test
6	47112305	No_Test	No_Test	No_Test
6	47224247	No_Test	No_Test	No_Test
6	47337202	No_Test	No_Test	No_Test
6	47452526	No_Test	No_Test	No_Test
6	47518032	No_Test	No_Test	No_Test
6	47573235	No_Test	No_Test	No_Test
6	47610879	No_Test	No_Test	No_Test
6	47722575	No_Test	No_Test	No_Test
6	47769455	No_Test	No_Test	No_Test
6	47869389	No_Test	No_Test	No_Test
6	47933744	No_Test	No_Test	No_Test
6	47970654	No_Test	No_Test	No_Test
6	48080474	No_Test	No_Test	No_Test
6	48157501	No_Test	No_Test	No_Test
6	48211587	No_Test	No_Test	No_Test
6	48252623	No_Test	No_Test	No_Test
6	48344234	No_Test	No_Test	No_Test
6	48385426	No_Test	No_Test	No_Test
6	48444236	No_Test	No_Test	No_Test
6	48549090	No_Test	No_Test	No_Test
6	48614384	No_Test	No_Test	No_Test
6	48664312	No_Test	No_Test	No_Test
6	48725006	No_Test	No_Test	No_Test
6	48875217	No_Test	No_Test	No_Test
6	49089182	No_Test	No_Test	No_Test
6	49235940	No_Test	No_Test	No_Test
6	49289477	No_Test	No_Test	No_Test
6	49385731	No_Test	No_Test	No_Test
6	49429943	No_Test	No_Test	No_Test
6	49588829	No_Test	No_Test	No_Test
6	49706309	No_Test	No_Test	No_Test
6	49810204	No_Test	No_Test	No_Test
6	49931403	No_Test	No_Test	No_Test
6	49943935	No_Test	No_Test	No_Test
6	50112627	No_Test	No_Test	No_Test
6	50171806	No_Test	No_Test	No_Test
6	50244483	No_Test	No_Test	No_Test
6	50323138	No_Test	No_Test	No_Test
6	50393844	No_Test	No_Test	No_Test
6	50588869	No_Test	No_Test	No_Test
6	50711282	No_Test	No_Test	No_Test
6	50773950	No_Test	No_Test	No_Test
6	50788880	No_Test	No_Test	No_Test
6	50818472	No_Test	No_Test	No_Test
6	50892337	No_Test	No_Test	No_Test
6	50936449	No_Test	No_Test	No_Test
6	51072096	No_Test	No_Test	No_Test
6	51128748	No_Test	No_Test	No_Test
6	51169689	No_Test	No_Test	No_Test
6	51268017	No_Test	No_Test	No_Test
6	51316639	No_Test	No_Test	No_Test
7	155936	No_Test	No_Test	No_Test
7	190501	No_Test	No_Test	No_Test
7	265250	No_Test	No_Test	No_Test
7	313803	No_Test	No_Test	No_Test
7	444904	No_Test	No_Test	No_Test
7	532902	No_Test	No_Test	No_Test
7	567843	83	42	1
7	680033	83	42	1
7	729093	83	42	1
7	860019	83	42	1
7	957723	83	42	1
7	1037460	83	42	1
7	1121927	83	42	1
7	1184634	83	42	1
7	1249059	83	42	1
7	1297229	83	41	1
7	1338493	83	41	1
7	1385153	83	41	1
7	1423980	No_Test	No_Test	No_Test
7	1536458	No_Test	No_Test	No_Test
7	1576838	No_Test	No_Test	No_Test
7	1632501	No_Test	No_Test	No_Test
7	1670069	No_Test	No_Test	No_Test
7	1705608	No_Test	No_Test	No_Test
7	1751679	No_Test	No_Test	No_Test
7	1810189	No_Test	No_Test	No_Test
7	2060674	No_Test	No_Test	No_Test
7	2128629	No_Test	No_Test	No_Test
7	2222940	No_Test	No_Test	No_Test
7	2287735	No_Test	No_Test	No_Test
7	2322645	No_Test	No_Test	No_Test
7	2438308	No_Test	No_Test	No_Test
7	2532517	No_Test	No_Test	No_Test
7	2600156	No_Test	No_Test	No_Test
7	2666285	No_Test	No_Test	No_Test
7	2759942	No_Test	No_Test	No_Test
7	2804779	No_Test	No_Test	No_Test
7	2834114	No_Test	No_Test	No_Test
7	2949768	No_Test	No_Test	No_Test
7	3062578	No_Test	No_Test	No_Test
7	3163093	No_Test	No_Test	No_Test
7	3167571	No_Test	No_Test	No_Test
7	3300645	No_Test	No_Test	No_Test
7	3337039	No_Test	No_Test	No_Test
7	3409307	No_Test	No_Test	No_Test
7	3467915	No_Test	No_Test	No_Test
7	3644699	No_Test	No_Test	No_Test
7	3713267	No_Test	No_Test	No_Test
7	3753849	No_Test	No_Test	No_Test
7	3872947	No_Test	No_Test	No_Test
7	3981112	No_Test	No_Test	No_Test
7	4018151	No_Test	No_Test	No_Test
7	4237522	No_Test	No_Test	No_Test
7	4277666	No_Test	No_Test	No_Test
7	4337391	No_Test	No_Test	No_Test
7	4429189	No_Test	No_Test	No_Test
7	4536312	No_Test	No_Test	No_Test
7	4611880	No_Test	No_Test	No_Test
7	4688675	No_Test	No_Test	No_Test
7	4730593	No_Test	No_Test	No_Test
7	4885291	No_Test	No_Test	No_Test
7	4968848	No_Test	No_Test	No_Test
7	5016125	No_Test	No_Test	No_Test
7	5062637	No_Test	No_Test	No_Test
7	5145587	No_Test	No_Test	No_Test
7	5191003	No_Test	No_Test	No_Test
7	5265136	No_Test	No_Test	No_Test
7	5391104	No_Test	No_Test	No_Test
7	5456442	No_Test	No_Test	No_Test
7	5529532	No_Test	No_Test	No_Test
7	5798679	No_Test	No_Test	No_Test
7	5901279	No_Test	No_Test	No_Test
7	5938285	No_Test	No_Test	No_Test
7	5982921	No_Test	No_Test	No_Test
7	6028089	No_Test	No_Test	No_Test
7	6108248	No_Test	No_Test	No_Test
7	6163487	No_Test	No_Test	No_Test
7	6200435	No_Test	No_Test	No_Test
7	6390761	No_Test	No_Test	No_Test
7	6444246	No_Test	No_Test	No_Test
7	6491168	No_Test	No_Test	No_Test
7	6559823	No_Test	No_Test	No_Test
7	6594458	No_Test	No_Test	No_Test
7	6643125	No_Test	No_Test	No_Test
7	6765164	No_Test	No_Test	No_Test
7	6819959	No_Test	No_Test	No_Test
7	6898693	No_Test	No_Test	No_Test
7	6985620	No_Test	No_Test	No_Test
7	7024929	No_Test	No_Test	No_Test
7	7070970	No_Test	No_Test	No_Test
7	7134727	No_Test	No_Test	No_Test
7	7199289	No_Test	No_Test	No_Test
7	7245899	No_Test	No_Test	No_Test
7	7323722	No_Test	No_Test	No_Test
7	7409086	No_Test	No_Test	No_Test
7	7528747	No_Test	No_Test	No_Test
7	7545073	No_Test	No_Test	No_Test
7	7618741	No_Test	No_Test	No_Test
7	7658072	No_Test	No_Test	No_Test
7	7705501	No_Test	No_Test	No_Test
7	7771549	No_Test	No_Test	No_Test
7	7851767	No_Test	No_Test	No_Test
7	7952738	No_Test	No_Test	No_Test
7	7989492	No_Test	No_Test	No_Test
7	8024362	No_Test	No_Test	No_Test
7	8057681	No_Test	No_Test	No_Test
7	8151504	No_Test	No_Test	No_Test
7	8206004	No_Test	No_Test	No_Test
7	8251589	No_Test	No_Test	No_Test
7	8309503	No_Test	No_Test	No_Test
7	8367502	No_Test	No_Test	No_Test
7	8425687	No_Test	No_Test	No_Test
7	8460028	No_Test	No_Test	No_Test
7	8528893	No_Test	No_Test	No_Test
7	8576746	No_Test	No_Test	No_Test
7	8632178	No_Test	No_Test	No_Test
7	8697890	No_Test	No_Test	No_Test
7	8739263	No_Test	No_Test	No_Test
7	8789695	No_Test	No_Test	No_Test
7	8928888	No_Test	No_Test	No_Test
7	8969904	No_Test	No_Test	No_Test
7	9007029	No_Test	No_Test	No_Test
7	9047011	No_Test	No_Test	No_Test
7	9098060	No_Test	No_Test	No_Test
7	9143502	No_Test	No_Test	No_Test
7	9305057	No_Test	No_Test	No_Test
7	9342241	No_Test	No_Test	No_Test
7	9409467	No_Test	No_Test	No_Test
7	9439870	No_Test	No_Test	No_Test
7	9489274	No_Test	No_Test	No_Test
7	9572695	No_Test	No_Test	No_Test
7	9665913	No_Test	No_Test	No_Test
7	9730337	No_Test	No_Test	No_Test
7	9820764	No_Test	No_Test	No_Test
7	9847029	No_Test	No_Test	No_Test
7	9909832	No_Test	No_Test	No_Test
7	10054874	No_Test	No_Test	No_Test
7	10165542	No_Test	No_Test	No_Test
7	10241187	No_Test	No_Test	No_Test
7	10286005	No_Test	No_Test	No_Test
7	10453460	No_Test	No_Test	No_Test
7	10501318	No_Test	No_Test	No_Test
7	10539892	No_Test	No_Test	No_Test
7	10736049	No_Test	No_Test	No_Test
7	11031953	No_Test	No_Test	No_Test
7	11196802	No_Test	No_Test	No_Test
7	12441147	No_Test	No_Test	No_Test
7	13346801	No_Test	No_Test	No_Test
7	13540657	No_Test	No_Test	No_Test
7	13594605	No_Test	No_Test	No_Test
7	13784462	No_Test	No_Test	No_Test
7	14092832	No_Test	No_Test	No_Test
7	14158741	No_Test	No_Test	No_Test
7	14344298	No_Test	No_Test	No_Test
7	14385106	No_Test	No_Test	No_Test
7	14505370	No_Test	No_Test	No_Test
7	14917572	No_Test	No_Test	No_Test
7	14949725	No_Test	No_Test	No_Test
7	15066276	No_Test	No_Test	No_Test
7	15104950	No_Test	No_Test	No_Test
7	15172753	No_Test	No_Test	No_Test
7	15224667	No_Test	No_Test	No_Test
7	15268423	No_Test	No_Test	No_Test
7	15417090	No_Test	No_Test	No_Test
7	15481583	No_Test	No_Test	No_Test
7	15677304	No_Test	No_Test	No_Test
7	15750880	No_Test	No_Test	No_Test
7	15804237	No_Test	No_Test	No_Test
7	15836034	No_Test	No_Test	No_Test
7	15887510	No_Test	No_Test	No_Test
7	15960048	No_Test	No_Test	No_Test
7	16111431	No_Test	No_Test	No_Test
7	16121771	No_Test	No_Test	No_Test
7	16190796	No_Test	No_Test	No_Test
7	16244037	No_Test	No_Test	No_Test
7	16486076	No_Test	No_Test	No_Test
7	16531035	No_Test	No_Test	No_Test
7	16582884	No_Test	No_Test	No_Test
7	16625092	No_Test	No_Test	No_Test
7	16788563	No_Test	No_Test	No_Test
7	17022485	No_Test	No_Test	No_Test
7	17181419	No_Test	No_Test	No_Test
7	17449401	No_Test	No_Test	No_Test
7	17699946	No_Test	No_Test	No_Test
7	18382782	No_Test	No_Test	No_Test
7	18723135	No_Test	No_Test	No_Test
7	20626887	No_Test	No_Test	No_Test
7	21255540	No_Test	No_Test	No_Test
7	21293829	No_Test	No_Test	No_Test
7	22970212	No_Test	No_Test	No_Test
7	23456879	No_Test	No_Test	No_Test
7	24489733	No_Test	No_Test	No_Test
7	24508189	No_Test	No_Test	No_Test
7	25078333	No_Test	No_Test	No_Test
7	27011688	No_Test	No_Test	No_Test
7	27503018	No_Test	No_Test	No_Test
7	28059713	No_Test	No_Test	No_Test
7	28935619	No_Test	No_Test	No_Test
7	29400223	No_Test	No_Test	No_Test
7	29946583	No_Test	No_Test	No_Test
7	30398934	No_Test	No_Test	No_Test
7	31263344	No_Test	No_Test	No_Test
7	32484469	No_Test	No_Test	No_Test
7	33227966	No_Test	No_Test	No_Test
7	33595655	No_Test	No_Test	No_Test
7	34157286	No_Test	No_Test	No_Test
7	34451110	No_Test	No_Test	No_Test
7	35006083	No_Test	No_Test	No_Test
7	35058752	No_Test	No_Test	No_Test
7	35411154	No_Test	No_Test	No_Test
7	35483387	No_Test	No_Test	No_Test
7	35613115	No_Test	No_Test	No_Test
7	35685118	No_Test	No_Test	No_Test
7	35784231	No_Test	No_Test	No_Test
7	35868100	No_Test	No_Test	No_Test
7	35979624	No_Test	No_Test	No_Test
7	36036751	No_Test	No_Test	No_Test
7	36170156	No_Test	No_Test	No_Test
7	36245160	No_Test	No_Test	No_Test
7	36439830	No_Test	No_Test	No_Test
7	36493756	No_Test	No_Test	No_Test
7	36637968	No_Test	No_Test	No_Test
7	36679589	No_Test	No_Test	No_Test
7	36772289	No_Test	No_Test	No_Test
7	36782882	No_Test	No_Test	No_Test
7	36894956	No_Test	No_Test	No_Test
7	36935345	83	23	5.9736e-05
7	36993208	83	23	5.9736e-05
7	37049207	83	23	5.9736e-05
7	37098897	83	23	5.9736e-05
7	37166523	84	23	4.07713e-05
7	37177741	84	23	4.07713e-05
7	37280491	84	23	4.07713e-05
7	37321895	84	23	4.07713e-05
7	37448652	84	23	4.07713e-05
7	37616073	84	23	4.07713e-05
7	37719046	84	23	4.07713e-05
7	37781401	84	23	4.07713e-05
7	37888361	84	23	4.07713e-05
7	38066078	84	23	4.07713e-05
7	38106679	84	23	4.07713e-05
7	38142772	84	23	4.07713e-05
7	38201349	84	23	4.07713e-05
7	38295714	84	23	4.07713e-05
7	38390079	84	45	0.585647
7	38504182	82	49	0.0970309
7	38555656	82	49	0.0970309
7	38592439	82	49	0.0970309
7	38649533	62	25	0.161881
7	38770938	62	25	0.161881
7	38820121	57	25	0.427043
7	38900298	84	52	0.0375295
7	39007503	84	52	0.0375295
7	39121324	84	52	0.0375295
7	39181995	84	54	0.0116345
7	39776460	84	23	4.07713e-05
7	40304782	84	23	4.07713e-05
7	40402976	84	23	4.07713e-05
7	40504565	84	23	4.07713e-05
7	40573526	84	23	4.07713e-05
7	40736523	84	23	4.07713e-05
7	40896029	84	23	4.07713e-05
7	41246855	84	23	4.07713e-05
7	41436164	84	23	4.07713e-05
7	41692787	84	23	4.07713e-05
7	41838721	84	23	4.07713e-05
7	42048848	84	23	4.07713e-05
7	42222270	84	23	4.07713e-05
7	42323346	84	23	4.07713e-05
7	42396323	84	23	4.07713e-05
7	42459910	84	7	5.13756e-16
7	42588941	84	7	5.13756e-16
7	42640211	84	7	5.13756e-16
7	42732864	84	7	5.13756e-16
7	42797211	84	7	5.13756e-16
7	42869168	84	39	0.585647
7	42909420	84	40	0.743644
7	43012666	59	7	1.35899e-09
7	43128249	83	7	9.43055e-16
7	43135173	83	7	9.43055e-16
7	43258534	83	7	9.43055e-16
7	43453490	83	7	9.43055e-16
7	43528343	83	7	9.43055e-16
7	43600726	83	7	9.43055e-16
7	43750579	83	7	9.43055e-16
7	43825613	83	7	9.43055e-16
7	43893649	83	7	9.43055e-16
7	44307035	83	12	2.39464e-11
7	44397815	83	12	2.39464e-11
7	44567848	83	12	2.39464e-11
8	1190302	No_Test	No_Test	No_Test
8	1373179	No_Test	No_Test	No_Test
8	1506737	No_Test	No_Test	No_Test
8	1552727	No_Test	No_Test	No_Test
8	1624977	No_Test	No_Test	No_Test
8	1821010	No_Test	No_Test	No_Test
8	1885489	No_Test	No_Test	No_Test
8	1927320	No_Test	No_Test	No_Test
8	1973360	No_Test	No_Test	No_Test
8	2044689	No_Test	No_Test	No_Test
8	2123662	No_Test	No_Test	No_Test
8	2257976	No_Test	No_Test	No_Test
8	2292177	No_Test	No_Test	No_Test
8	2345459	No_Test	No_Test	No_Test
8	2398166	No_Test	No_Test	No_Test
8	2471066	No_Test	No_Test	No_Test
8	2550843	No_Test	No_Test	No_Test
8	2626181	No_Test	No_Test	No_Test
8	2674927	No_Test	No_Test	No_Test
8	2840929	No_Test	No_Test	No_Test
8	3022795	No_Test	No_Test	No_Test
8	3182921	No_Test	No_Test	No_Test
8	3276651	No_Test	No_Test	No_Test
8	3289486	No_Test	No_Test	No_Test
8	3373388	No_Test	No_Test	No_Test
8	3523755	No_Test	No_Test	No_Test
8	3604631	No_Test	No_Test	No_Test
8	3786749	No_Test	No_Test	No_Test
8	3823515	No_Test	No_Test	No_Test
8	3991132	No_Test	No_Test	No_Test
8	4272701	No_Test	No_Test	No_Test
8	4673523	No_Test	No_Test	No_Test
8	4753654	No_Test	No_Test	No_Test
8	4879302	No_Test	No_Test	No_Test
8	4888429	No_Test	No_Test	No_Test
8	4965776	No_Test	No_Test	No_Test
8	5009800	No_Test	No_Test	No_Test
8	5088534	No_Test	No_Test	No_Test
8	5287858	No_Test	No_Test	No_Test
8	5621113	No_Test	No_Test	No_Test
8	5709053	No_Test	No_Test	No_Test
8	6039134	No_Test	No_Test	No_Test
8	6073168	No_Test	No_Test	No_Test
8	6196069	No_Test	No_Test	No_Test
8	6375372	No_Test	No_Test	No_Test
8	6903360	No_Test	No_Test	No_Test
8	6969568	No_Test	No_Test	No_Test
8	7075496	No_Test	No_Test	No_Test
8	7108611	No_Test	No_Test	No_Test
8	7187624	No_Test	No_Test	No_Test
8	7425389	No_Test	No_Test	No_Test
8	7519161	No_Test	No_Test	No_Test
8	7574121	No_Test	No_Test	No_Test
8	7654540	No_Test	No_Test	No_Test
8	7721316	No_Test	No_Test	No_Test
8	7787054	No_Test	No_Test	No_Test
8	7824338	No_Test	No_Test	No_Test
8	7883227	No_Test	No_Test	No_Test
8	7959982	No_Test	No_Test	No_Test
8	7993878	No_Test	No_Test	No_Test
8	8048119	No_Test	No_Test	No_Test
8	8273185	No_Test	No_Test	No_Test
8	8310289	No_Test	No_Test	No_Test
8	8465415	No_Test	No_Test	No_Test
8	8512373	No_Test	No_Test	No_Test
8	8571552	No_Test	No_Test	No_Test
8	8607322	No_Test	No_Test	No_Test
8	8657875	No_Test	No_Test	No_Test
8	8725772	No_Test	No_Test	No_Test
8	8796917	No_Test	No_Test	No_Test
8	8830202	No_Test	No_Test	No_Test
8	9022629	No_Test	No_Test	No_Test
8	9104059	No_Test	No_Test	No_Test
8	9172656	No_Test	No_Test	No_Test
8	9220290	No_Test	No_Test	No_Test
8	9332121	No_Test	No_Test	No_Test
8	9428417	No_Test	No_Test	No_Test
8	9476804	No_Test	No_Test	No_Test
8	9589446	No_Test	No_Test	No_Test
8	9627060	No_Test	No_Test	No_Test
8	9692119	No_Test	No_Test	No_Test
8	9733609	No_Test	No_Test	No_Test
8	9781116	No_Test	No_Test	No_Test
8	9840245	No_Test	No_Test	No_Test
8	9877098	No_Test	No_Test	No_Test
8	9962057	No_Test	No_Test	No_Test
8	10029124	No_Test	No_Test	No_Test
8	10085363	No_Test	No_Test	No_Test
8	10215938	No_Test	No_Test	No_Test
8	10243564	No_Test	No_Test	No_Test
8	10331662	84	51	0.0629723
8	10482820	84	51	0.0629723
8	10533831	84	51	0.0629723
8	10582175	84	51	0.0629723
8	10646123	84	51	0.0629723
8	10700780	84	52	0.0375295
8	10761671	84	52	0.0375295
8	10858120	84	52	0.0375295
8	10963012	84	52	0.0375295
8	10984300	84	52	0.0375295
8	11126044	84	52	0.0375295
8	11168730	84	52	0.0375295
8	11270610	84	52	0.0375295
8	11367862	84	52	0.0375295
8	11417708	84	50	0.101136
8	11477277	84	50	0.101136
8	11560276	84	50	0.101136
8	11602284	84	50	0.101136
8	11647122	84	50	0.101136
8	11676355	84	50	0.101136
8	11782557	83	53	0.0152322
8	11888613	83	53	0.0152322
8	11973143	83	54	0.00803671
8	12106889	83	54	0.00803671
8	12168750	83	54	0.00803671
8	12227484	83	55	0.00403921
8	12310493	83	55	0.00403921
8	12393450	83	54	0.00803671
8	12431326	83	54	0.00803671
8	12492448	83	54	0.00803671
8	12577706	83	54	0.00803671
8	12632136	83	54	0.00803671
8	12796602	83	54	0.00803671
8	12898369	83	54	0.00803671
8	12966725	83	54	0.00803671
8	13035714	83	54	0.00803671
8	13125324	83	54	0.00803671
8	13162912	83	54	0.00803671
8	13238031	83	54	0.00803671
8	13275688	83	54	0.00803671
8	13394455	83	54	0.00803671
8	13516359	83	54	0.00803671
8	13577555	83	54	0.00803671
8	13717165	83	54	0.00803671
8	13815507	83	54	0.00803671
8	13849126	83	59	0.000154559
8	13890148	83	59	0.000154559
8	13934839	83	59	0.000154559
8	14128918	No_Test	No_Test	No_Test
8	14164691	No_Test	No_Test	No_Test
8	14283732	No_Test	No_Test	No_Test
8	14362330	No_Test	No_Test	No_Test
8	14391455	No_Test	No_Test	No_Test
8	14428037	No_Test	No_Test	No_Test
8	14477724	No_Test	No_Test	No_Test
8	14577038	No_Test	No_Test	No_Test
8	14639570	No_Test	No_Test	No_Test
8	14672996	No_Test	No_Test	No_Test
8	14712827	No_Test	No_Test	No_Test
8	14764913	No_Test	No_Test	No_Test
8	14807467	No_Test	No_Test	No_Test
8	15062941	No_Test	No_Test	No_Test
8	15084953	No_Test	No_Test	No_Test
8	15125250	No_Test	No_Test	No_Test
8	15317735	No_Test	No_Test	No_Test
8	15469335	No_Test	No_Test	No_Test
8	15504868	No_Test	No_Test	No_Test
8	15548772	83	58	0.000378343
8	15592180	83	58	0.000378343
8	15645356	83	58	0.000378343
8	15745785	83	58	0.000378343
8	15780389	83	58	0.000378343
8	15845309	83	58	0.000378343
[truncated: 3,347 more rows]

## Sheet: RIL-2
Chr	Physical position (bp)	Trios tested	No. of time inherited	P-value
1	138690	No_Test	No_Test	No_Test
1	281645	83	54	0.00803671
1	401923	No_Test	No_Test	No_Test
1	566240	No_Test	No_Test	No_Test
1	688904	No_Test	No_Test	No_Test
1	901990	No_Test	No_Test	No_Test
1	964146	83	54	0.00803671
1	1013994	No_Test	No_Test	No_Test
1	1059707	No_Test	No_Test	No_Test
1	1273914	No_Test	No_Test	No_Test
1	1339744	No_Test	No_Test	No_Test
1	1423756	No_Test	No_Test	No_Test
1	1498823	No_Test	No_Test	No_Test
1	1580127	No_Test	No_Test	No_Test
1	1653600	No_Test	No_Test	No_Test
1	1796956	No_Test	No_Test	No_Test
1	2102513	No_Test	No_Test	No_Test
1	2194371	No_Test	No_Test	No_Test
1	2274638	No_Test	No_Test	No_Test
1	2601764	No_Test	No_Test	No_Test
1	2724688	No_Test	No_Test	No_Test
1	2829751	No_Test	No_Test	No_Test
1	3033126	No_Test	No_Test	No_Test
1	3080035	No_Test	No_Test	No_Test
1	3237203	No_Test	No_Test	No_Test
1	3342559	No_Test	No_Test	No_Test
1	3387651	No_Test	No_Test	No_Test
1	3458900	No_Test	No_Test	No_Test
1	3530881	No_Test	No_Test	No_Test
1	3597388	No_Test	No_Test	No_Test
1	3608479	No_Test	No_Test	No_Test
1	3649944	No_Test	No_Test	No_Test
1	3791530	No_Test	No_Test	No_Test
1	3853942	No_Test	No_Test	No_Test
1	3926357	No_Test	No_Test	No_Test
1	4023442	No_Test	No_Test	No_Test
1	4142416	No_Test	No_Test	No_Test
1	4235320	No_Test	No_Test	No_Test
1	4286525	No_Test	No_Test	No_Test
1	4387206	No_Test	No_Test	No_Test
1	4496361	No_Test	No_Test	No_Test
1	4539492	No_Test	No_Test	No_Test
1	4664561	No_Test	No_Test	No_Test
1	4748809	No_Test	No_Test	No_Test
1	5181297	No_Test	No_Test	No_Test
1	5313416	No_Test	No_Test	No_Test
1	5466375	No_Test	No_Test	No_Test
1	5568956	No_Test	No_Test	No_Test
1	5729824	No_Test	No_Test	No_Test
1	5949964	No_Test	No_Test	No_Test
1	6767604	No_Test	No_Test	No_Test
1	6917089	No_Test	No_Test	No_Test
1	7071117	No_Test	No_Test	No_Test
1	7536147	No_Test	No_Test	No_Test
1	7687334	No_Test	No_Test	No_Test
1	8533425	No_Test	No_Test	No_Test
1	8869123	No_Test	No_Test	No_Test
1	8892601	No_Test	No_Test	No_Test
1	9062511	No_Test	No_Test	No_Test
1	10015821	No_Test	No_Test	No_Test
1	10813099	No_Test	No_Test	No_Test
1	11872068	No_Test	No_Test	No_Test
1	11941473	No_Test	No_Test	No_Test
1	14460880	No_Test	No_Test	No_Test
1	17436477	No_Test	No_Test	No_Test
1	19044380	No_Test	No_Test	No_Test
1	20305604	No_Test	No_Test	No_Test
1	20384801	No_Test	No_Test	No_Test
1	22123142	No_Test	No_Test	No_Test
1	25626349	No_Test	No_Test	No_Test
1	25928596	No_Test	No_Test	No_Test
1	27098957	No_Test	No_Test	No_Test
1	27230466	No_Test	No_Test	No_Test
1	27319719	No_Test	No_Test	No_Test
1	27562614	No_Test	No_Test	No_Test
1	27641493	No_Test	No_Test	No_Test
1	28477581	No_Test	No_Test	No_Test
1	28567716	No_Test	No_Test	No_Test
1	29270116	No_Test	No_Test	No_Test
1	30442329	No_Test	No_Test	No_Test
1	30530043	No_Test	No_Test	No_Test
1	31278484	No_Test	No_Test	No_Test
1	31804544	No_Test	No_Test	No_Test
1	32803083	No_Test	No_Test	No_Test
1	33203133	No_Test	No_Test	No_Test
1	33366518	No_Test	No_Test	No_Test
1	33441397	No_Test	No_Test	No_Test
1	33557981	No_Test	No_Test	No_Test
1	33652273	No_Test	No_Test	No_Test
1	33791555	No_Test	No_Test	No_Test
1	34197502	No_Test	No_Test	No_Test
1	35249061	No_Test	No_Test	No_Test
1	35932877	No_Test	No_Test	No_Test
1	36041544	No_Test	No_Test	No_Test
1	36420185	No_Test	No_Test	No_Test
1	36523544	No_Test	No_Test	No_Test
1	36823412	No_Test	No_Test	No_Test
1	36871319	No_Test	No_Test	No_Test
1	36962671	No_Test	No_Test	No_Test
1	37206666	No_Test	No_Test	No_Test
1	37759422	No_Test	No_Test	No_Test
1	38090469	No_Test	No_Test	No_Test
1	38360550	No_Test	No_Test	No_Test
1	39140734	No_Test	No_Test	No_Test
1	40040347	No_Test	No_Test	No_Test
1	40936653	No_Test	No_Test	No_Test
1	41099473	No_Test	No_Test	No_Test
1	41176370	No_Test	No_Test	No_Test
1	41361574	No_Test	No_Test	No_Test
1	41586720	No_Test	No_Test	No_Test
1	42255290	No_Test	No_Test	No_Test
1	42337744	No_Test	No_Test	No_Test
1	42448605	No_Test	No_Test	No_Test
1	42672105	No_Test	No_Test	No_Test
1	43694104	No_Test	No_Test	No_Test
1	43971846	No_Test	No_Test	No_Test
1	44117573	No_Test	No_Test	No_Test
1	44276483	No_Test	No_Test	No_Test
1	44442390	No_Test	No_Test	No_Test
1	45169738	No_Test	No_Test	No_Test
1	45309459	No_Test	No_Test	No_Test
1	45535684	No_Test	No_Test	No_Test
1	45661398	No_Test	No_Test	No_Test
1	45754481	No_Test	No_Test	No_Test
1	45935654	No_Test	No_Test	No_Test
1	46036919	No_Test	No_Test	No_Test
1	46851639	No_Test	No_Test	No_Test
1	47417553	No_Test	No_Test	No_Test
1	47428124	No_Test	No_Test	No_Test
1	47548257	No_Test	No_Test	No_Test
1	47641758	No_Test	No_Test	No_Test
1	47709406	No_Test	No_Test	No_Test
1	48006295	No_Test	No_Test	No_Test
1	48171267	84	72	1.39323e-11
1	48216978	84	72	1.39323e-11
1	48379472	No_Test	No_Test	No_Test
1	48476100	No_Test	No_Test	No_Test
1	48609048	No_Test	No_Test	No_Test
1	48682524	No_Test	No_Test	No_Test
1	48727937	No_Test	No_Test	No_Test
1	48817017	No_Test	No_Test	No_Test
1	48994432	No_Test	No_Test	No_Test
1	49055756	No_Test	No_Test	No_Test
1	49097595	No_Test	No_Test	No_Test
1	49349101	No_Test	No_Test	No_Test
1	49405022	No_Test	No_Test	No_Test
1	49445573	No_Test	No_Test	No_Test
1	49497388	No_Test	No_Test	No_Test
1	49564591	No_Test	No_Test	No_Test
1	49620773	No_Test	No_Test	No_Test
1	49741168	No_Test	No_Test	No_Test
1	49910518	No_Test	No_Test	No_Test
1	50003168	No_Test	No_Test	No_Test
1	50078206	No_Test	No_Test	No_Test
1	50164447	No_Test	No_Test	No_Test
1	50206347	No_Test	No_Test	No_Test
1	50287274	No_Test	No_Test	No_Test
1	50295635	No_Test	No_Test	No_Test
1	50451035	No_Test	No_Test	No_Test
1	50572171	No_Test	No_Test	No_Test
1	50654766	No_Test	No_Test	No_Test
1	50797061	No_Test	No_Test	No_Test
1	50871946	No_Test	No_Test	No_Test
1	50919957	No_Test	No_Test	No_Test
1	50982643	No_Test	No_Test	No_Test
1	51087595	No_Test	No_Test	No_Test
1	51147675	No_Test	No_Test	No_Test
1	51203252	No_Test	No_Test	No_Test
1	51309036	No_Test	No_Test	No_Test
1	51392814	No_Test	No_Test	No_Test
1	51530195	No_Test	No_Test	No_Test
1	51629974	No_Test	No_Test	No_Test
1	51774753	No_Test	No_Test	No_Test
1	51921479	No_Test	No_Test	No_Test
1	51984719	No_Test	No_Test	No_Test
1	52117349	No_Test	No_Test	No_Test
1	52216987	No_Test	No_Test	No_Test
1	52264113	No_Test	No_Test	No_Test
1	52523807	No_Test	No_Test	No_Test
1	52608568	No_Test	No_Test	No_Test
1	52652130	No_Test	No_Test	No_Test
1	52718978	No_Test	No_Test	No_Test
1	52777403	No_Test	No_Test	No_Test
1	52989334	84	51	0.0629723
1	53041644	84	51	0.0629723
1	53141084	84	51	0.0629723
1	53436407	84	51	0.0629723
1	53527381	84	51	0.0629723
1	53772821	84	51	0.0629723
1	54127023	84	51	0.0629723
1	54163451	84	43	0.913202
1	54250600	84	43	0.913202
1	54479210	84	40	0.743644
1	54584027	84	40	0.743644
1	54681333	84	40	0.743644
1	54809451	84	40	0.743644
1	54933861	84	40	0.743644
1	55031991	84	40	0.743644
1	55129174	84	40	0.743644
1	55158751	84	40	0.743644
1	55194325	84	40	0.743644
1	55348314	84	41	0.913202
1	55404734	84	41	0.913202
1	55438203	84	42	1
1	55539040	84	42	1
1	55602978	84	42	1
1	55669170	84	42	1
1	55724571	84	42	1
1	55760157	84	45	0.585647
1	55848750	84	45	0.585647
1	55879101	84	45	0.585647
1	55976161	84	44	0.743644
1	56040192	84	44	0.743644
1	56142221	84	44	0.743644
1	56296878	79	39	1
1	56524987	79	39	1
1	56582329	No_Test	No_Test	No_Test
1	56705229	No_Test	No_Test	No_Test
2	51236	No_Test	No_Test	No_Test
2	207504	No_Test	No_Test	No_Test
2	398523	No_Test	No_Test	No_Test
2	447493	No_Test	No_Test	No_Test
2	496814	No_Test	No_Test	No_Test
2	504057	No_Test	No_Test	No_Test
2	693738	No_Test	No_Test	No_Test
2	769807	No_Test	No_Test	No_Test
2	831795	No_Test	No_Test	No_Test
2	881270	No_Test	No_Test	No_Test
2	971919	No_Test	No_Test	No_Test
2	1033638	No_Test	No_Test	No_Test
2	1272176	No_Test	No_Test	No_Test
2	1412870	No_Test	No_Test	No_Test
2	1541019	No_Test	No_Test	No_Test
2	1598551	No_Test	No_Test	No_Test
2	1806075	No_Test	No_Test	No_Test
2	1853600	No_Test	No_Test	No_Test
2	1901965	No_Test	No_Test	No_Test
2	2092182	No_Test	No_Test	No_Test
2	2189373	No_Test	No_Test	No_Test
2	2277189	No_Test	No_Test	No_Test
2	2350780	No_Test	No_Test	No_Test
2	2421724	No_Test	No_Test	No_Test
2	2497896	No_Test	No_Test	No_Test
2	2676772	No_Test	No_Test	No_Test
2	2784160	No_Test	No_Test	No_Test
2	2881929	No_Test	No_Test	No_Test
2	2933055	No_Test	No_Test	No_Test
2	2967798	No_Test	No_Test	No_Test
2	3142154	No_Test	No_Test	No_Test
2	3366836	No_Test	No_Test	No_Test
2	3415435	No_Test	No_Test	No_Test
2	3480874	No_Test	No_Test	No_Test
2	3646075	No_Test	No_Test	No_Test
2	3696068	No_Test	No_Test	No_Test
2	3826362	No_Test	No_Test	No_Test
2	3887461	No_Test	No_Test	No_Test
2	3912545	No_Test	No_Test	No_Test
2	3957865	No_Test	No_Test	No_Test
2	4006063	No_Test	No_Test	No_Test
2	4071674	No_Test	No_Test	No_Test
2	4258274	No_Test	No_Test	No_Test
2	4334769	No_Test	No_Test	No_Test
2	4371521	No_Test	No_Test	No_Test
2	4482526	No_Test	No_Test	No_Test
2	4491157	No_Test	No_Test	No_Test
2	4538945	No_Test	No_Test	No_Test
2	4670640	No_Test	No_Test	No_Test
2	4739852	No_Test	No_Test	No_Test
2	4845732	No_Test	No_Test	No_Test
2	4969441	No_Test	No_Test	No_Test
2	5017274	No_Test	No_Test	No_Test
2	5167931	No_Test	No_Test	No_Test
2	5215843	No_Test	No_Test	No_Test
2	5262408	No_Test	No_Test	No_Test
2	5403335	No_Test	No_Test	No_Test
2	5440843	No_Test	No_Test	No_Test
2	5515231	No_Test	No_Test	No_Test
2	5654145	No_Test	No_Test	No_Test
2	5698591	No_Test	No_Test	No_Test
2	5868669	No_Test	No_Test	No_Test
2	5912968	No_Test	No_Test	No_Test
2	5988587	No_Test	No_Test	No_Test
2	6046134	No_Test	No_Test	No_Test
2	6198717	No_Test	No_Test	No_Test
2	6257116	No_Test	No_Test	No_Test
2	6301450	No_Test	No_Test	No_Test
2	6416549	No_Test	No_Test	No_Test
2	6494883	No_Test	No_Test	No_Test
2	6580109	No_Test	No_Test	No_Test
2	6673361	No_Test	No_Test	No_Test
2	6752507	No_Test	No_Test	No_Test
2	6812100	No_Test	No_Test	No_Test
2	6899003	No_Test	No_Test	No_Test
2	6967983	84	40	0.743644
2	7050046	84	40	0.743644
2	7118150	84	40	0.743644
2	7213937	84	40	0.743644
2	7306587	84	40	0.743644
2	7354703	84	40	0.743644
2	7420481	No_Test	No_Test	No_Test
2	7522507	No_Test	No_Test	No_Test
2	7599371	No_Test	No_Test	No_Test
2	7679981	No_Test	No_Test	No_Test
2	7730289	No_Test	No_Test	No_Test
2	7810442	No_Test	No_Test	No_Test
2	7879670	No_Test	No_Test	No_Test
2	8077372	No_Test	No_Test	No_Test
2	8170539	No_Test	No_Test	No_Test
2	8221565	No_Test	No_Test	No_Test
2	8259908	No_Test	No_Test	No_Test
2	8362434	No_Test	No_Test	No_Test
2	8431008	No_Test	No_Test	No_Test
2	8487794	No_Test	No_Test	No_Test
2	8544380	No_Test	No_Test	No_Test
2	8610788	No_Test	No_Test	No_Test
2	8731107	No_Test	No_Test	No_Test
2	8819494	No_Test	No_Test	No_Test
2	8896955	No_Test	No_Test	No_Test
2	9113125	No_Test	No_Test	No_Test
2	9127150	No_Test	No_Test	No_Test
2	9264905	No_Test	No_Test	No_Test
2	9386766	No_Test	No_Test	No_Test
2	9467609	No_Test	No_Test	No_Test
2	9544733	No_Test	No_Test	No_Test
2	9690873	No_Test	No_Test	No_Test
2	9767655	No_Test	No_Test	No_Test
2	9894068	No_Test	No_Test	No_Test
2	9972239	No_Test	No_Test	No_Test
2	10069346	No_Test	No_Test	No_Test
2	10154133	No_Test	No_Test	No_Test
2	10219566	No_Test	No_Test	No_Test
2	10279884	No_Test	No_Test	No_Test
2	10320993	No_Test	No_Test	No_Test
2	10381395	No_Test	No_Test	No_Test
2	10453962	No_Test	No_Test	No_Test
2	10618540	No_Test	No_Test	No_Test
2	10791729	No_Test	No_Test	No_Test
2	10903396	No_Test	No_Test	No_Test
2	10935557	No_Test	No_Test	No_Test
2	11047340	No_Test	No_Test	No_Test
2	11134264	No_Test	No_Test	No_Test
2	11272532	No_Test	No_Test	No_Test
2	11349126	No_Test	No_Test	No_Test
2	11831588	No_Test	No_Test	No_Test
2	11877262	No_Test	No_Test	No_Test
2	11965390	No_Test	No_Test	No_Test
2	11974580	No_Test	No_Test	No_Test
2	12206518	No_Test	No_Test	No_Test
2	12334435	No_Test	No_Test	No_Test
2	12414985	No_Test	No_Test	No_Test
2	12506411	No_Test	No_Test	No_Test
2	12582331	No_Test	No_Test	No_Test
2	12640902	No_Test	No_Test	No_Test
2	13042640	No_Test	No_Test	No_Test
2	13096621	No_Test	No_Test	No_Test
2	13478261	No_Test	No_Test	No_Test
2	13674975	No_Test	No_Test	No_Test
2	13859930	No_Test	No_Test	No_Test
2	13934371	No_Test	No_Test	No_Test
2	14161558	No_Test	No_Test	No_Test
2	14220378	84	41	0.913202
2	14330827	84	41	0.913202
2	14419208	84	41	0.913202
2	14470563	84	41	0.913202
2	14549144	84	41	0.913202
2	14560932	84	43	0.913202
2	14710975	84	43	0.913202
2	14764422	84	41	0.913202
2	14917949	No_Test	No_Test	No_Test
2	15021137	No_Test	No_Test	No_Test
2	15097372	No_Test	No_Test	No_Test
2	15271225	No_Test	No_Test	No_Test
2	15417200	No_Test	No_Test	No_Test
2	15493700	No_Test	No_Test	No_Test
2	15630228	No_Test	No_Test	No_Test
2	16571664	No_Test	No_Test	No_Test
2	17264749	No_Test	No_Test	No_Test
2	18559493	No_Test	No_Test	No_Test
2	18913725	No_Test	No_Test	No_Test
2	19505166	No_Test	No_Test	No_Test
2	20406804	No_Test	No_Test	No_Test
2	21397827	No_Test	No_Test	No_Test
2	23740649	No_Test	No_Test	No_Test
2	24269404	No_Test	No_Test	No_Test
2	25456057	No_Test	No_Test	No_Test
2	25658103	No_Test	No_Test	No_Test
2	25968828	No_Test	No_Test	No_Test
2	27086017	No_Test	No_Test	No_Test
2	27274732	No_Test	No_Test	No_Test
2	27627995	No_Test	No_Test	No_Test
2	27822018	No_Test	No_Test	No_Test
2	28726135	No_Test	No_Test	No_Test
2	28871127	No_Test	No_Test	No_Test
2	29175395	No_Test	No_Test	No_Test
2	29316845	No_Test	No_Test	No_Test
2	29435127	No_Test	No_Test	No_Test
2	29704691	No_Test	No_Test	No_Test
2	29728401	No_Test	No_Test	No_Test
2	30015938	No_Test	No_Test	No_Test
2	30509898	No_Test	No_Test	No_Test
2	31282858	No_Test	No_Test	No_Test
2	31665695	No_Test	No_Test	No_Test
2	32269933	No_Test	No_Test	No_Test
2	32392798	No_Test	No_Test	No_Test
2	32865348	No_Test	No_Test	No_Test
2	33769092	No_Test	No_Test	No_Test
2	34367314	No_Test	No_Test	No_Test
2	35184471	No_Test	No_Test	No_Test
2	35774096	No_Test	No_Test	No_Test
2	36219154	No_Test	No_Test	No_Test
2	36468561	No_Test	No_Test	No_Test
2	36643041	No_Test	No_Test	No_Test
2	36851924	No_Test	No_Test	No_Test
2	36940321	No_Test	No_Test	No_Test
2	37203880	No_Test	No_Test	No_Test
2	37650346	No_Test	No_Test	No_Test
2	37951218	No_Test	No_Test	No_Test
2	38410937	No_Test	No_Test	No_Test
2	38435094	No_Test	No_Test	No_Test
2	38512775	No_Test	No_Test	No_Test
2	38717133	No_Test	No_Test	No_Test
2	38789290	No_Test	No_Test	No_Test
2	38860035	No_Test	No_Test	No_Test
2	38908307	No_Test	No_Test	No_Test
2	39002760	No_Test	No_Test	No_Test
2	39133046	No_Test	No_Test	No_Test
2	39283955	No_Test	No_Test	No_Test
2	39333124	No_Test	No_Test	No_Test
2	39712323	84	41	0.913202
2	39767727	No_Test	No_Test	No_Test
2	39852696	No_Test	No_Test	No_Test
2	40063716	No_Test	No_Test	No_Test
2	40565506	No_Test	No_Test	No_Test
2	40649856	No_Test	No_Test	No_Test
2	40701593	No_Test	No_Test	No_Test
2	40813466	No_Test	No_Test	No_Test
2	40875934	84	42	1
2	40956596	84	42	1
2	41037819	83	41	1
2	41080083	83	41	1
2	41114125	84	43	0.913202
2	41277852	84	43	0.913202
2	41324651	84	43	0.913202
2	41384134	No_Test	No_Test	No_Test
2	41432839	No_Test	No_Test	No_Test
2	41497702	No_Test	No_Test	No_Test
2	41544174	No_Test	No_Test	No_Test
2	41787747	No_Test	No_Test	No_Test
2	41847331	No_Test	No_Test	No_Test
2	41975550	No_Test	No_Test	No_Test
2	42012522	No_Test	No_Test	No_Test
2	42088045	No_Test	No_Test	No_Test
2	42108934	No_Test	No_Test	No_Test
2	42215041	No_Test	No_Test	No_Test
2	42291659	No_Test	No_Test	No_Test
2	42370864	No_Test	No_Test	No_Test
2	42458613	No_Test	No_Test	No_Test
2	42522092	No_Test	No_Test	No_Test
2	42527503	No_Test	No_Test	No_Test
2	42730709	No_Test	No_Test	No_Test
2	42865743	No_Test	No_Test	No_Test
2	42948864	No_Test	No_Test	No_Test
2	42985495	No_Test	No_Test	No_Test
2	43112945	No_Test	No_Test	No_Test
2	43213506	No_Test	No_Test	No_Test
2	43429759	No_Test	No_Test	No_Test
2	43481138	No_Test	No_Test	No_Test
2	43556059	No_Test	No_Test	No_Test
2	43703500	No_Test	No_Test	No_Test
2	43780375	No_Test	No_Test	No_Test
2	43963206	No_Test	No_Test	No_Test
2	43976713	No_Test	No_Test	No_Test
2	44037267	No_Test	No_Test	No_Test
2	44180381	No_Test	No_Test	No_Test
2	44226448	No_Test	No_Test	No_Test
2	44306758	No_Test	No_Test	No_Test
2	44427664	No_Test	No_Test	No_Test
2	44441196	No_Test	No_Test	No_Test
2	44702951	No_Test	No_Test	No_Test
2	44766619	No_Test	No_Test	No_Test
2	44912284	No_Test	No_Test	No_Test
2	44975684	No_Test	No_Test	No_Test
2	45106877	No_Test	No_Test	No_Test
2	45170092	No_Test	No_Test	No_Test
2	45303319	No_Test	No_Test	No_Test
2	45505123	No_Test	No_Test	No_Test
2	45516123	No_Test	No_Test	No_Test
2	45623364	No_Test	No_Test	No_Test
2	45743148	No_Test	No_Test	No_Test
2	45795780	No_Test	No_Test	No_Test
2	45908972	No_Test	No_Test	No_Test
2	45991978	No_Test	No_Test	No_Test
2	46049292	No_Test	No_Test	No_Test
2	46199186	No_Test	No_Test	No_Test
2	46310608	No_Test	No_Test	No_Test
2	46462690	No_Test	No_Test	No_Test
2	46537888	No_Test	No_Test	No_Test
2	46601391	No_Test	No_Test	No_Test
2	46648827	No_Test	No_Test	No_Test
2	46697848	No_Test	No_Test	No_Test
2	46907259	No_Test	No_Test	No_Test
2	47095510	No_Test	No_Test	No_Test
2	47163011	No_Test	No_Test	No_Test
2	47225152	No_Test	No_Test	No_Test
2	47278823	No_Test	No_Test	No_Test
2	47303895	No_Test	No_Test	No_Test
2	47466626	No_Test	No_Test	No_Test
2	47627402	No_Test	No_Test	No_Test
2	47825902	No_Test	No_Test	No_Test
2	47857148	No_Test	No_Test	No_Test
2	47945589	No_Test	No_Test	No_Test
2	48075547	No_Test	No_Test	No_Test
2	48192842	No_Test	No_Test	No_Test
2	48332153	No_Test	No_Test	No_Test
2	48349826	No_Test	No_Test	No_Test
3	19199	No_Test	No_Test	No_Test
3	205937	No_Test	No_Test	No_Test
3	239949	No_Test	No_Test	No_Test
3	344529	No_Test	No_Test	No_Test
3	425209	No_Test	No_Test	No_Test
3	509789	No_Test	No_Test	No_Test
3	565829	No_Test	No_Test	No_Test
3	714448	No_Test	No_Test	No_Test
3	793778	No_Test	No_Test	No_Test
3	837121	No_Test	No_Test	No_Test
3	966701	No_Test	No_Test	No_Test
3	1086749	No_Test	No_Test	No_Test
3	1094327	No_Test	No_Test	No_Test
3	1226007	No_Test	No_Test	No_Test
3	1324758	No_Test	No_Test	No_Test
3	1396937	No_Test	No_Test	No_Test
3	1463842	No_Test	No_Test	No_Test
3	1605878	No_Test	No_Test	No_Test
3	1693521	No_Test	No_Test	No_Test
3	1740572	No_Test	No_Test	No_Test
3	1780390	No_Test	No_Test	No_Test
3	1863064	No_Test	No_Test	No_Test
3	1935727	No_Test	No_Test	No_Test
3	1991155	No_Test	No_Test	No_Test
3	2034207	No_Test	No_Test	No_Test
3	2092877	No_Test	No_Test	No_Test
3	2224690	No_Test	No_Test	No_Test
3	2234147	No_Test	No_Test	No_Test
3	2383419	No_Test	No_Test	No_Test
3	2495572	No_Test	No_Test	No_Test
3	2846377	No_Test	No_Test	No_Test
3	2921152	No_Test	No_Test	No_Test
3	2959509	No_Test	No_Test	No_Test
3	3115149	No_Test	No_Test	No_Test
3	3192661	No_Test	No_Test	No_Test
3	3254065	No_Test	No_Test	No_Test
3	3362229	No_Test	No_Test	No_Test
3	3393913	No_Test	No_Test	No_Test
3	3517250	No_Test	No_Test	No_Test
3	3582559	No_Test	No_Test	No_Test
3	3639127	No_Test	No_Test	No_Test
3	3679598	No_Test	No_Test	No_Test
3	3849214	No_Test	No_Test	No_Test
3	3929449	No_Test	No_Test	No_Test
3	4277380	No_Test	No_Test	No_Test
3	4387476	No_Test	No_Test	No_Test
3	4475124	No_Test	No_Test	No_Test
3	4527306	No_Test	No_Test	No_Test
3	4591270	No_Test	No_Test	No_Test
3	4642708	No_Test	No_Test	No_Test
3	4710949	No_Test	No_Test	No_Test
3	5009334	No_Test	No_Test	No_Test
3	5068386	No_Test	No_Test	No_Test
3	5120291	No_Test	No_Test	No_Test
3	5199994	No_Test	No_Test	No_Test
3	5244122	No_Test	No_Test	No_Test
3	5354087	No_Test	No_Test	No_Test
3	5405718	No_Test	No_Test	No_Test
3	5621957	No_Test	No_Test	No_Test
3	5652619	No_Test	No_Test	No_Test
3	6278920	84	39	0.585647
3	6477854	84	39	0.585647
3	6692130	No_Test	No_Test	No_Test
3	6867049	No_Test	No_Test	No_Test
3	7650316	No_Test	No_Test	No_Test
3	7872384	No_Test	No_Test	No_Test
3	9111573	No_Test	No_Test	No_Test
3	9259491	No_Test	No_Test	No_Test
3	9929019	No_Test	No_Test	No_Test
3	10072780	No_Test	No_Test	No_Test
3	10515241	No_Test	No_Test	No_Test
3	10950353	No_Test	No_Test	No_Test
3	11688292	No_Test	No_Test	No_Test
3	12292048	No_Test	No_Test	No_Test
3	13442097	No_Test	No_Test	No_Test
3	14005577	No_Test	No_Test	No_Test
3	14778473	No_Test	No_Test	No_Test
3	15422329	No_Test	No_Test	No_Test
3	16621811	No_Test	No_Test	No_Test
3	16738385	No_Test	No_Test	No_Test
3	16814269	No_Test	No_Test	No_Test
3	17085614	No_Test	No_Test	No_Test
3	17644304	No_Test	No_Test	No_Test
3	17983829	No_Test	No_Test	No_Test
3	18621744	No_Test	No_Test	No_Test
3	18886715	No_Test	No_Test	No_Test
3	19258162	No_Test	No_Test	No_Test
3	19515793	No_Test	No_Test	No_Test
3	19657033	No_Test	No_Test	No_Test
3	21157163	No_Test	No_Test	No_Test
3	21531602	No_Test	No_Test	No_Test
3	22839514	No_Test	No_Test	No_Test
3	23085439	No_Test	No_Test	No_Test
3	23866074	No_Test	No_Test	No_Test
3	25030381	No_Test	No_Test	No_Test
3	25293976	No_Test	No_Test	No_Test
3	25575537	No_Test	No_Test	No_Test
3	25812598	No_Test	No_Test	No_Test
3	26026062	No_Test	No_Test	No_Test
3	26426492	No_Test	No_Test	No_Test
3	27095330	No_Test	No_Test	No_Test
3	27395084	No_Test	No_Test	No_Test
3	27658954	No_Test	No_Test	No_Test
3	27847719	No_Test	No_Test	No_Test
3	27974707	No_Test	No_Test	No_Test
3	28503087	No_Test	No_Test	No_Test
3	28783977	No_Test	No_Test	No_Test
3	28942195	No_Test	No_Test	No_Test
3	29653628	No_Test	No_Test	No_Test
3	29937658	No_Test	No_Test	No_Test
3	30685450	No_Test	No_Test	No_Test
3	31111337	No_Test	No_Test	No_Test
3	31363274	No_Test	No_Test	No_Test
3	32698446	No_Test	No_Test	No_Test
3	32771949	No_Test	No_Test	No_Test
3	33082478	No_Test	No_Test	No_Test
3	33161483	No_Test	No_Test	No_Test
3	33292135	No_Test	No_Test	No_Test
3	33477340	No_Test	No_Test	No_Test
3	33517757	No_Test	No_Test	No_Test
3	33673316	No_Test	No_Test	No_Test
3	33767293	No_Test	No_Test	No_Test
3	33884116	No_Test	No_Test	No_Test
3	33938840	No_Test	No_Test	No_Test
3	33988654	No_Test	No_Test	No_Test
3	34029176	No_Test	No_Test	No_Test
3	34147379	No_Test	No_Test	No_Test
3	34364354	No_Test	No_Test	No_Test
3	34374076	No_Test	No_Test	No_Test
3	34416830	No_Test	No_Test	No_Test
3	34467296	No_Test	No_Test	No_Test
3	34612476	No_Test	No_Test	No_Test
3	34692693	No_Test	No_Test	No_Test
3	34791858	No_Test	No_Test	No_Test
3	34839398	No_Test	No_Test	No_Test
3	34945081	No_Test	No_Test	No_Test
3	35000799	No_Test	No_Test	No_Test
3	35121187	No_Test	No_Test	No_Test
3	35219106	No_Test	No_Test	No_Test
3	35259229	No_Test	No_Test	No_Test
3	35299633	No_Test	No_Test	No_Test
3	35339482	No_Test	No_Test	No_Test
3	35405797	No_Test	No_Test	No_Test
3	35462187	No_Test	No_Test	No_Test
3	35627836	No_Test	No_Test	No_Test
3	35684476	No_Test	No_Test	No_Test
3	35747077	No_Test	No_Test	No_Test
3	35793091	No_Test	No_Test	No_Test
3	35876483	No_Test	No_Test	No_Test
3	35936805	No_Test	No_Test	No_Test
3	36042575	No_Test	No_Test	No_Test
3	36095180	No_Test	No_Test	No_Test
3	36147368	No_Test	No_Test	No_Test
3	36237017	No_Test	No_Test	No_Test
3	36346949	No_Test	No_Test	No_Test
3	36395079	No_Test	No_Test	No_Test
3	36449357	No_Test	No_Test	No_Test
3	36506727	No_Test	No_Test	No_Test
3	36745144	No_Test	No_Test	No_Test
3	36845347	No_Test	No_Test	No_Test
3	36914473	No_Test	No_Test	No_Test
3	36959274	No_Test	No_Test	No_Test
3	37333386	No_Test	No_Test	No_Test
3	37473452	No_Test	No_Test	No_Test
3	37557065	No_Test	No_Test	No_Test
3	37605991	No_Test	No_Test	No_Test
3	37672497	No_Test	No_Test	No_Test
3	37779807	No_Test	No_Test	No_Test
3	37826181	No_Test	No_Test	No_Test
3	37898552	No_Test	No_Test	No_Test
3	37930633	No_Test	No_Test	No_Test
3	37984044	No_Test	No_Test	No_Test
3	38037948	No_Test	No_Test	No_Test
3	38100814	No_Test	No_Test	No_Test
3	38183067	No_Test	No_Test	No_Test
3	38256161	No_Test	No_Test	No_Test
3	38402301	No_Test	No_Test	No_Test
3	38585840	No_Test	No_Test	No_Test
3	38601323	No_Test	No_Test	No_Test
3	38651529	No_Test	No_Test	No_Test
3	38716240	No_Test	No_Test	No_Test
3	39009305	No_Test	No_Test	No_Test
3	39123205	No_Test	No_Test	No_Test
3	39292939	No_Test	No_Test	No_Test
3	39431214	No_Test	No_Test	No_Test
3	39510751	No_Test	No_Test	No_Test
3	39558252	No_Test	No_Test	No_Test
3	39594385	No_Test	No_Test	No_Test
3	39727905	No_Test	No_Test	No_Test
3	39973490	No_Test	No_Test	No_Test
3	40136891	No_Test	No_Test	No_Test
3	40211702	No_Test	No_Test	No_Test
3	40297110	No_Test	No_Test	No_Test
3	40583852	No_Test	No_Test	No_Test
3	40629683	No_Test	No_Test	No_Test
3	40928220	No_Test	No_Test	No_Test
3	41034925	No_Test	No_Test	No_Test
3	41162031	No_Test	No_Test	No_Test
3	41228895	No_Test	No_Test	No_Test
3	41342672	No_Test	No_Test	No_Test
3	41491337	No_Test	No_Test	No_Test
3	41512333	No_Test	No_Test	No_Test
3	41595432	No_Test	No_Test	No_Test
3	41703528	No_Test	No_Test	No_Test
3	42016419	No_Test	No_Test	No_Test
3	42115188	No_Test	No_Test	No_Test
3	42168117	No_Test	No_Test	No_Test
3	42323509	No_Test	No_Test	No_Test
3	42377595	No_Test	No_Test	No_Test
3	42471993	No_Test	No_Test	No_Test
3	42687085	No_Test	No_Test	No_Test
3	42913709	No_Test	No_Test	No_Test
3	42985909	No_Test	No_Test	No_Test
3	43213208	No_Test	No_Test	No_Test
3	43412025	No_Test	No_Test	No_Test
3	43484650	No_Test	No_Test	No_Test
3	43610628	No_Test	No_Test	No_Test
3	43663870	83	33	0.0784196
3	43991274	83	33	0.0784196
3	44055029	83	33	0.0784196
3	44208679	No_Test	No_Test	No_Test
3	44213517	No_Test	No_Test	No_Test
3	44336809	No_Test	No_Test	No_Test
3	44380423	No_Test	No_Test	No_Test
3	44445428	No_Test	No_Test	No_Test
3	44507530	No_Test	No_Test	No_Test
3	44591609	No_Test	No_Test	No_Test
3	44888926	No_Test	No_Test	No_Test
3	44997458	No_Test	No_Test	No_Test
3	45039348	No_Test	No_Test	No_Test
3	45106340	No_Test	No_Test	No_Test
3	45211072	No_Test	No_Test	No_Test
3	45319510	No_Test	No_Test	No_Test
3	45385087	No_Test	No_Test	No_Test
3	45439265	No_Test	No_Test	No_Test
3	45498843	No_Test	No_Test	No_Test
3	45590673	No_Test	No_Test	No_Test
3	45643162	No_Test	No_Test	No_Test
3	45712413	No_Test	No_Test	No_Test
4	56409	No_Test	No_Test	No_Test
4	208760	No_Test	No_Test	No_Test
4	321728	No_Test	No_Test	No_Test
4	421129	No_Test	No_Test	No_Test
4	495401	No_Test	No_Test	No_Test
4	555823	No_Test	No_Test	No_Test
4	586537	No_Test	No_Test	No_Test
4	661515	No_Test	No_Test	No_Test
4	756672	No_Test	No_Test	No_Test
4	1165478	No_Test	No_Test	No_Test
4	1232055	No_Test	No_Test	No_Test
4	1311694	No_Test	No_Test	No_Test
4	1455348	No_Test	No_Test	No_Test
4	1547465	No_Test	No_Test	No_Test
4	1669148	No_Test	No_Test	No_Test
4	1775055	No_Test	No_Test	No_Test
4	1826798	No_Test	No_Test	No_Test
4	1987967	No_Test	No_Test	No_Test
4	2102753	No_Test	No_Test	No_Test
4	2186828	No_Test	No_Test	No_Test
4	2326304	No_Test	No_Test	No_Test
4	2631785	No_Test	No_Test	No_Test
4	2690045	No_Test	No_Test	No_Test
4	2739495	No_Test	No_Test	No_Test
4	2851643	No_Test	No_Test	No_Test
4	2934385	No_Test	No_Test	No_Test
4	2980765	No_Test	No_Test	No_Test
4	3025152	No_Test	No_Test	No_Test
4	3134944	No_Test	No_Test	No_Test
4	3195416	No_Test	No_Test	No_Test
4	3348991	No_Test	No_Test	No_Test
4	3425900	No_Test	No_Test	No_Test
4	3542966	No_Test	No_Test	No_Test
4	3590478	No_Test	No_Test	No_Test
4	3739404	No_Test	No_Test	No_Test
4	3835527	No_Test	No_Test	No_Test
4	3887758	No_Test	No_Test	No_Test
4	4045439	No_Test	No_Test	No_Test
4	4104193	No_Test	No_Test	No_Test
4	4206857	No_Test	No_Test	No_Test
4	4266618	No_Test	No_Test	No_Test
4	4421661	No_Test	No_Test	No_Test
4	4546417	No_Test	No_Test	No_Test
4	4649512	No_Test	No_Test	No_Test
4	4897711	No_Test	No_Test	No_Test
4	4978349	No_Test	No_Test	No_Test
4	5090747	No_Test	No_Test	No_Test
4	5237529	No_Test	No_Test	No_Test
4	5344677	No_Test	No_Test	No_Test
4	5555278	No_Test	No_Test	No_Test
4	5604576	No_Test	No_Test	No_Test
4	5658722	No_Test	No_Test	No_Test
4	5726478	No_Test	No_Test	No_Test
4	5816885	No_Test	No_Test	No_Test
4	6016181	No_Test	No_Test	No_Test
4	6078937	No_Test	No_Test	No_Test
4	6130492	No_Test	No_Test	No_Test
4	6210788	No_Test	No_Test	No_Test
4	6297943	No_Test	No_Test	No_Test
4	6415784	No_Test	No_Test	No_Test
4	6514173	No_Test	No_Test	No_Test
4	6563769	No_Test	No_Test	No_Test
4	6718332	No_Test	No_Test	No_Test
4	6798393	No_Test	No_Test	No_Test
4	6869595	No_Test	No_Test	No_Test
4	6973744	No_Test	No_Test	No_Test
4	7026156	No_Test	No_Test	No_Test
4	7128216	No_Test	No_Test	No_Test
4	7191821	No_Test	No_Test	No_Test
4	7354746	No_Test	No_Test	No_Test
4	7509179	No_Test	No_Test	No_Test
4	7744741	No_Test	No_Test	No_Test
4	7868252	No_Test	No_Test	No_Test
4	8029471	No_Test	No_Test	No_Test
4	8075910	No_Test	No_Test	No_Test
4	8137949	No_Test	No_Test	No_Test
4	8198769	No_Test	No_Test	No_Test
4	8296302	No_Test	No_Test	No_Test
4	8389851	No_Test	No_Test	No_Test
4	8529395	No_Test	No_Test	No_Test
4	8565795	No_Test	No_Test	No_Test
4	8778253	No_Test	No_Test	No_Test
4	8836969	No_Test	No_Test	No_Test
4	8922321	No_Test	No_Test	No_Test
4	9014045	No_Test	No_Test	No_Test
4	9078599	No_Test	No_Test	No_Test
4	9175605	No_Test	No_Test	No_Test
4	9318510	No_Test	No_Test	No_Test
4	9410719	No_Test	No_Test	No_Test
4	9510512	No_Test	No_Test	No_Test
4	9532122	No_Test	No_Test	No_Test
4	9580008	No_Test	No_Test	No_Test
4	9621570	No_Test	No_Test	No_Test
4	9674684	No_Test	No_Test	No_Test
4	9786663	No_Test	No_Test	No_Test
4	9793987	No_Test	No_Test	No_Test
4	9897430	No_Test	No_Test	No_Test
4	10193474	No_Test	No_Test	No_Test
4	11049269	No_Test	No_Test	No_Test
4	12070849	No_Test	No_Test	No_Test
4	12208154	No_Test	No_Test	No_Test
4	12473858	No_Test	No_Test	No_Test
4	12962840	No_Test	No_Test	No_Test
4	13255534	No_Test	No_Test	No_Test
4	13322074	No_Test	No_Test	No_Test
4	13499694	No_Test	No_Test	No_Test
4	14033880	No_Test	No_Test	No_Test
4	14305426	No_Test	No_Test	No_Test
4	14530571	No_Test	No_Test	No_Test
4	14988014	No_Test	No_Test	No_Test
4	15233684	No_Test	No_Test	No_Test
4	15577538	No_Test	No_Test	No_Test
4	15669140	No_Test	No_Test	No_Test
4	16084577	No_Test	No_Test	No_Test
4	16536652	No_Test	No_Test	No_Test
4	17289574	No_Test	No_Test	No_Test
4	17387738	No_Test	No_Test	No_Test
4	18023776	No_Test	No_Test	No_Test
4	18924038	No_Test	No_Test	No_Test
4	19151390	No_Test	No_Test	No_Test
4	20072862	No_Test	No_Test	No_Test
4	20263553	No_Test	No_Test	No_Test
4	21676235	No_Test	No_Test	No_Test
4	23026281	No_Test	No_Test	No_Test
4	23566497	No_Test	No_Test	No_Test
4	24031396	No_Test	No_Test	No_Test
4	24971674	No_Test	No_Test	No_Test
4	25294058	No_Test	No_Test	No_Test
4	25618510	No_Test	No_Test	No_Test
4	26787764	No_Test	No_Test	No_Test
4	27597029	No_Test	No_Test	No_Test
4	28824623	No_Test	No_Test	No_Test
4	30123651	No_Test	No_Test	No_Test
4	30248413	No_Test	No_Test	No_Test
4	30314753	No_Test	No_Test	No_Test
4	31715861	No_Test	No_Test	No_Test
4	32591216	No_Test	No_Test	No_Test
4	32782075	No_Test	No_Test	No_Test
4	33719401	No_Test	No_Test	No_Test
4	35006185	No_Test	No_Test	No_Test
4	35677222	No_Test	No_Test	No_Test
4	36480919	No_Test	No_Test	No_Test
4	36583386	No_Test	No_Test	No_Test
4	38238861	No_Test	No_Test	No_Test
4	39484148	No_Test	No_Test	No_Test
4	39731223	No_Test	No_Test	No_Test
4	40276263	No_Test	No_Test	No_Test
4	40624123	No_Test	No_Test	No_Test
4	40944495	No_Test	No_Test	No_Test
4	41298992	No_Test	No_Test	No_Test
4	42002144	No_Test	No_Test	No_Test
4	42249241	No_Test	No_Test	No_Test
4	42521312	No_Test	No_Test	No_Test
4	42905456	No_Test	No_Test	No_Test
4	43501937	No_Test	No_Test	No_Test
4	43554888	No_Test	No_Test	No_Test
4	43610617	No_Test	No_Test	No_Test
4	43702009	No_Test	No_Test	No_Test
4	43770363	No_Test	No_Test	No_Test
4	43829449	No_Test	No_Test	No_Test
4	43899928	No_Test	No_Test	No_Test
4	43971465	No_Test	No_Test	No_Test
4	44079987	No_Test	No_Test	No_Test
4	44142247	No_Test	No_Test	No_Test
4	44218913	No_Test	No_Test	No_Test
4	44396642	No_Test	No_Test	No_Test
4	44475489	No_Test	No_Test	No_Test
4	44684894	No_Test	No_Test	No_Test
4	44733376	No_Test	No_Test	No_Test
4	45298627	No_Test	No_Test	No_Test
4	45435298	No_Test	No_Test	No_Test
4	45603972	No_Test	No_Test	No_Test
4	45783367	No_Test	No_Test	No_Test
4	45899232	No_Test	No_Test	No_Test
4	45977762	No_Test	No_Test	No_Test
4	46096228	No_Test	No_Test	No_Test
4	46147176	No_Test	No_Test	No_Test
4	46203344	No_Test	No_Test	No_Test
4	46204517	No_Test	No_Test	No_Test
4	46302690	No_Test	No_Test	No_Test
4	46536196	No_Test	No_Test	No_Test
4	46651030	No_Test	No_Test	No_Test
4	46729339	No_Test	No_Test	No_Test
4	46793849	No_Test	No_Test	No_Test
4	46886205	No_Test	No_Test	No_Test
4	46948720	No_Test	No_Test	No_Test
4	47033150	No_Test	No_Test	No_Test
4	47114807	No_Test	No_Test	No_Test
4	47194070	No_Test	No_Test	No_Test
4	47241037	No_Test	No_Test	No_Test
4	47296603	No_Test	No_Test	No_Test
4	47346638	No_Test	No_Test	No_Test
4	47416922	No_Test	No_Test	No_Test
4	47510218	No_Test	No_Test	No_Test
4	47648073	No_Test	No_Test	No_Test
4	47740685	No_Test	No_Test	No_Test
4	47800044	No_Test	No_Test	No_Test
4	47875632	No_Test	No_Test	No_Test
4	48002103	No_Test	No_Test	No_Test
4	48053544	No_Test	No_Test	No_Test
4	48133794	No_Test	No_Test	No_Test
4	48222393	No_Test	No_Test	No_Test
4	48275459	No_Test	No_Test	No_Test
4	48350713	No_Test	No_Test	No_Test
4	48442502	No_Test	No_Test	No_Test
4	48569692	No_Test	No_Test	No_Test
4	48643257	No_Test	No_Test	No_Test
4	48742467	No_Test	No_Test	No_Test
4	48902672	No_Test	No_Test	No_Test
4	48986016	No_Test	No_Test	No_Test
4	49127886	No_Test	No_Test	No_Test
4	49214232	No_Test	No_Test	No_Test
4	49343742	No_Test	No_Test	No_Test
4	49408492	No_Test	No_Test	No_Test
4	49461352	No_Test	No_Test	No_Test
4	49518574	No_Test	No_Test	No_Test
4	49556059	No_Test	No_Test	No_Test
4	49597877	No_Test	No_Test	No_Test
4	49645171	No_Test	No_Test	No_Test
4	49678259	No_Test	No_Test	No_Test
4	49828162	No_Test	No_Test	No_Test
4	49902255	No_Test	No_Test	No_Test
4	49963417	No_Test	No_Test	No_Test
4	50000561	No_Test	No_Test	No_Test
4	50060206	No_Test	No_Test	No_Test
4	50093937	No_Test	No_Test	No_Test
4	50223267	No_Test	No_Test	No_Test
4	50289129	No_Test	No_Test	No_Test
4	50444359	No_Test	No_Test	No_Test
4	50498533	No_Test	No_Test	No_Test
4	50545890	No_Test	No_Test	No_Test
4	50672102	No_Test	No_Test	No_Test
4	50850285	No_Test	No_Test	No_Test
4	50946442	No_Test	No_Test	No_Test
4	51089231	No_Test	No_Test	No_Test
4	51113353	No_Test	No_Test	No_Test
4	51272076	No_Test	No_Test	No_Test
4	51330095	No_Test	No_Test	No_Test
4	51375575	No_Test	No_Test	No_Test
4	51460922	No_Test	No_Test	No_Test
4	51486154	No_Test	No_Test	No_Test
4	51546265	No_Test	No_Test	No_Test
4	51736487	No_Test	No_Test	No_Test
4	51815917	No_Test	No_Test	No_Test
4	51872562	No_Test	No_Test	No_Test
4	51957955	No_Test	No_Test	No_Test
4	52002411	No_Test	No_Test	No_Test
4	52068303	No_Test	No_Test	No_Test
4	52122999	No_Test	No_Test	No_Test
4	52205833	No_Test	No_Test	No_Test
5	21750	No_Test	No_Test	No_Test
5	105085	No_Test	No_Test	No_Test
5	160904	No_Test	No_Test	No_Test
5	384215	No_Test	No_Test	No_Test
5	425159	No_Test	No_Test	No_Test
5	464582	No_Test	No_Test	No_Test
5	523725	No_Test	No_Test	No_Test
5	558763	No_Test	No_Test	No_Test
5	595812	No_Test	No_Test	No_Test
5	628524	No_Test	No_Test	No_Test
5	825785	No_Test	No_Test	No_Test
5	984321	No_Test	No_Test	No_Test
5	1050346	No_Test	No_Test	No_Test
5	1092569	No_Test	No_Test	No_Test
5	1127602	No_Test	No_Test	No_Test
5	1282592	No_Test	No_Test	No_Test
5	1325450	No_Test	No_Test	No_Test
5	1358556	No_Test	No_Test	No_Test
5	1410248	No_Test	No_Test	No_Test
5	1442678	No_Test	No_Test	No_Test
5	1496131	No_Test	No_Test	No_Test
5	1536037	No_Test	No_Test	No_Test
5	1582267	No_Test	No_Test	No_Test
5	1624690	No_Test	No_Test	No_Test
5	1960856	No_Test	No_Test	No_Test
5	2069948	No_Test	No_Test	No_Test
5	2105040	No_Test	No_Test	No_Test
5	2167334	No_Test	No_Test	No_Test
5	2213518	No_Test	No_Test	No_Test
5	2324474	No_Test	No_Test	No_Test
5	2357871	No_Test	No_Test	No_Test
5	2440984	No_Test	No_Test	No_Test
5	2506014	No_Test	No_Test	No_Test
5	2563867	No_Test	No_Test	No_Test
5	2612793	No_Test	No_Test	No_Test
5	2672539	84	48	0.229864
5	2718523	84	48	0.229864
5	2737995	No_Test	No_Test	No_Test
5	2782337	No_Test	No_Test	No_Test
5	2851236	No_Test	No_Test	No_Test
5	2885214	No_Test	No_Test	No_Test
5	2911445	No_Test	No_Test	No_Test
5	3041109	No_Test	No_Test	No_Test
5	3207293	No_Test	No_Test	No_Test
5	3216947	No_Test	No_Test	No_Test
5	3263938	No_Test	No_Test	No_Test
5	3319234	No_Test	No_Test	No_Test
5	3428900	No_Test	No_Test	No_Test
5	3467767	No_Test	No_Test	No_Test
5	3525154	No_Test	No_Test	No_Test
5	3702823	84	36	0.229864
5	3731817	84	36	0.229864
5	3755641	84	36	0.229864
5	3832616	84	36	0.229864
5	3872203	84	36	0.229864
5	3939058	84	36	0.229864
5	4074944	No_Test	No_Test	No_Test
5	4137562	No_Test	No_Test	No_Test
5	4227990	No_Test	No_Test	No_Test
5	4269814	No_Test	No_Test	No_Test
5	4368128	No_Test	No_Test	No_Test
5	4395428	No_Test	No_Test	No_Test
5	4423839	No_Test	No_Test	No_Test
5	4453422	No_Test	No_Test	No_Test
5	4605275	No_Test	No_Test	No_Test
5	4682233	No_Test	No_Test	No_Test
5	4782386	No_Test	No_Test	No_Test
5	4848235	No_Test	No_Test	No_Test
5	5001282	No_Test	No_Test	No_Test
5	5192354	No_Test	No_Test	No_Test
5	5221711	No_Test	No_Test	No_Test
5	5285887	No_Test	No_Test	No_Test
5	5381035	No_Test	No_Test	No_Test
5	5480565	No_Test	No_Test	No_Test
5	5575791	No_Test	No_Test	No_Test
5	5621714	No_Test	No_Test	No_Test
5	5753185	No_Test	No_Test	No_Test
5	5794460	No_Test	No_Test	No_Test
5	6149022	No_Test	No_Test	No_Test
5	8820984	No_Test	No_Test	No_Test
5	9698664	No_Test	No_Test	No_Test
5	11767409	No_Test	No_Test	No_Test
5	15038963	No_Test	No_Test	No_Test
5	18203260	No_Test	No_Test	No_Test
5	22024638	No_Test	No_Test	No_Test
5	24193817	No_Test	No_Test	No_Test
5	24314289	No_Test	No_Test	No_Test
5	25462356	No_Test	No_Test	No_Test
5	27082044	No_Test	No_Test	No_Test
5	27112496	No_Test	No_Test	No_Test
5	27124210	No_Test	No_Test	No_Test
5	27169812	No_Test	No_Test	No_Test
5	27611613	No_Test	No_Test	No_Test
5	27623917	No_Test	No_Test	No_Test
5	27739653	No_Test	No_Test	No_Test
5	27762168	No_Test	No_Test	No_Test
5	27856064	No_Test	No_Test	No_Test
5	28655905	No_Test	No_Test	No_Test
5	29122174	No_Test	No_Test	No_Test
5	29244629	No_Test	No_Test	No_Test
5	29268362	No_Test	No_Test	No_Test
5	29409041	No_Test	No_Test	No_Test
5	29824759	No_Test	No_Test	No_Test
5	29852798	No_Test	No_Test	No_Test
5	30005876	No_Test	No_Test	No_Test
5	30023284	No_Test	No_Test	No_Test
5	30334765	No_Test	No_Test	No_Test
5	30537465	No_Test	No_Test	No_Test
5	31068959	No_Test	No_Test	No_Test
5	31119733	No_Test	No_Test	No_Test
5	31243247	No_Test	No_Test	No_Test
5	31367025	No_Test	No_Test	No_Test
5	31427594	No_Test	No_Test	No_Test
5	31541462	No_Test	No_Test	No_Test
5	31584490	No_Test	No_Test	No_Test
5	31601400	No_Test	No_Test	No_Test
5	31666172	No_Test	No_Test	No_Test
5	31720739	No_Test	No_Test	No_Test
5	31756622	No_Test	No_Test	No_Test
5	31822052	No_Test	No_Test	No_Test
5	31873991	No_Test	No_Test	No_Test
5	31932170	No_Test	No_Test	No_Test
5	32036641	No_Test	No_Test	No_Test
5	32095735	No_Test	No_Test	No_Test
5	32123938	84	40	0.743644
5	32397451	84	40	0.743644
5	32594828	84	40	0.743644
5	32628753	84	39	0.585647
5	32832462	No_Test	No_Test	No_Test
5	32922250	No_Test	No_Test	No_Test
5	33001491	No_Test	No_Test	No_Test
5	33248314	No_Test	No_Test	No_Test
5	33318788	No_Test	No_Test	No_Test
5	33343764	No_Test	No_Test	No_Test
5	33398163	No_Test	No_Test	No_Test
5	33444202	No_Test	No_Test	No_Test
5	33536375	No_Test	No_Test	No_Test
5	33739867	No_Test	No_Test	No_Test
5	33769022	No_Test	No_Test	No_Test
5	33887621	No_Test	No_Test	No_Test
5	33920300	No_Test	No_Test	No_Test
5	34006356	No_Test	No_Test	No_Test
5	34054092	No_Test	No_Test	No_Test
5	34112269	No_Test	No_Test	No_Test
5	34199787	No_Test	No_Test	No_Test
5	34272637	No_Test	No_Test	No_Test
5	34305148	No_Test	No_Test	No_Test
5	34352276	No_Test	No_Test	No_Test
5	34386052	No_Test	No_Test	No_Test
5	34461135	No_Test	No_Test	No_Test
5	34504893	No_Test	No_Test	No_Test
5	34565334	No_Test	No_Test	No_Test
5	34807194	No_Test	No_Test	No_Test
5	34841194	No_Test	No_Test	No_Test
5	34891673	No_Test	No_Test	No_Test
5	34963636	No_Test	No_Test	No_Test
5	35005617	No_Test	No_Test	No_Test
5	35036404	No_Test	No_Test	No_Test
5	35072735	No_Test	No_Test	No_Test
5	35101291	No_Test	No_Test	No_Test
5	35158609	No_Test	No_Test	No_Test
5	35209993	No_Test	No_Test	No_Test
5	35247222	No_Test	No_Test	No_Test
5	35309800	No_Test	No_Test	No_Test
5	35374668	No_Test	No_Test	No_Test
5	35423627	No_Test	No_Test	No_Test
5	35467214	No_Test	No_Test	No_Test
5	35597149	No_Test	No_Test	No_Test
5	35638821	No_Test	No_Test	No_Test
5	35722019	No_Test	No_Test	No_Test
5	35789512	No_Test	No_Test	No_Test
5	35921493	No_Test	No_Test	No_Test
5	35961486	No_Test	No_Test	No_Test
5	35995131	No_Test	No_Test	No_Test
5	36025982	No_Test	No_Test	No_Test
5	36046937	No_Test	No_Test	No_Test
5	36119852	No_Test	No_Test	No_Test
5	36275578	No_Test	No_Test	No_Test
5	36311870	No_Test	No_Test	No_Test
5	36338646	No_Test	No_Test	No_Test
5	36398530	No_Test	No_Test	No_Test
5	36473160	No_Test	No_Test	No_Test
5	36479027	No_Test	No_Test	No_Test
5	36676544	No_Test	No_Test	No_Test
5	36712170	No_Test	No_Test	No_Test
5	36748078	No_Test	No_Test	No_Test
5	36841215	No_Test	No_Test	No_Test
5	36917839	No_Test	No_Test	No_Test
5	36962030	No_Test	No_Test	No_Test
5	37039750	No_Test	No_Test	No_Test
5	37059445	No_Test	No_Test	No_Test
5	37139944	No_Test	No_Test	No_Test
5	37317508	No_Test	No_Test	No_Test
5	37333428	No_Test	No_Test	No_Test
5	37361399	No_Test	No_Test	No_Test
5	37405444	No_Test	No_Test	No_Test
5	37484301	No_Test	No_Test	No_Test
5	37550193	No_Test	No_Test	No_Test
5	37595926	No_Test	No_Test	No_Test
5	37699648	No_Test	No_Test	No_Test
5	37770680	No_Test	No_Test	No_Test
5	37882533	No_Test	No_Test	No_Test
5	37900941	No_Test	No_Test	No_Test
5	37940835	No_Test	No_Test	No_Test
5	37987089	No_Test	No_Test	No_Test
5	38035040	No_Test	No_Test	No_Test
5	38124189	No_Test	No_Test	No_Test
5	38138511	No_Test	No_Test	No_Test
5	38280990	No_Test	No_Test	No_Test
5	38326967	No_Test	No_Test	No_Test
5	38364001	No_Test	No_Test	No_Test
5	38388893	No_Test	No_Test	No_Test
5	38472343	No_Test	No_Test	No_Test
5	38597425	No_Test	No_Test	No_Test
5	38679910	No_Test	No_Test	No_Test
5	38700130	No_Test	No_Test	No_Test
5	38856557	No_Test	No_Test	No_Test
5	38890959	No_Test	No_Test	No_Test
5	38943214	No_Test	No_Test	No_Test
5	38993543	No_Test	No_Test	No_Test
5	39097082	No_Test	No_Test	No_Test
5	39151875	No_Test	No_Test	No_Test
5	39187571	No_Test	No_Test	No_Test
5	39271942	No_Test	No_Test	No_Test
5	39396012	No_Test	No_Test	No_Test
5	39419467	No_Test	No_Test	No_Test
5	39513987	No_Test	No_Test	No_Test
5	39546900	No_Test	No_Test	No_Test
5	39696120	No_Test	No_Test	No_Test
5	39809905	No_Test	No_Test	No_Test
5	39821466	No_Test	No_Test	No_Test
5	39886822	No_Test	No_Test	No_Test
5	39990476	No_Test	No_Test	No_Test
5	40040158	No_Test	No_Test	No_Test
5	40170977	No_Test	No_Test	No_Test
5	40193010	No_Test	No_Test	No_Test
5	40295481	No_Test	No_Test	No_Test
5	40344471	No_Test	No_Test	No_Test
5	40415432	No_Test	No_Test	No_Test
5	40481751	No_Test	No_Test	No_Test
5	40684517	No_Test	No_Test	No_Test
5	40696165	No_Test	No_Test	No_Test
5	40946970	No_Test	No_Test	No_Test
5	40974254	No_Test	No_Test	No_Test
5	41007475	No_Test	No_Test	No_Test
5	41075707	No_Test	No_Test	No_Test
5	41265253	No_Test	No_Test	No_Test
5	41294649	No_Test	No_Test	No_Test
5	41327670	No_Test	No_Test	No_Test
5	41352910	No_Test	No_Test	No_Test
5	41398449	No_Test	No_Test	No_Test
5	41645388	No_Test	No_Test	No_Test
5	41674471	No_Test	No_Test	No_Test
5	41712419	No_Test	No_Test	No_Test
5	41754397	No_Test	No_Test	No_Test
5	41893109	No_Test	No_Test	No_Test
5	41897022	No_Test	No_Test	No_Test
5	42090709	No_Test	No_Test	No_Test
5	42119049	No_Test	No_Test	No_Test
6	493964	No_Test	No_Test	No_Test
6	501731	No_Test	No_Test	No_Test
6	669123	No_Test	No_Test	No_Test
6	743583	No_Test	No_Test	No_Test
6	801649	No_Test	No_Test	No_Test
6	921254	No_Test	No_Test	No_Test
6	980998	No_Test	No_Test	No_Test
6	1018033	No_Test	No_Test	No_Test
6	1118921	No_Test	No_Test	No_Test
6	1234490	No_Test	No_Test	No_Test
6	1295911	No_Test	No_Test	No_Test
6	1346405	No_Test	No_Test	No_Test
6	1404673	No_Test	No_Test	No_Test
6	1472218	No_Test	No_Test	No_Test
6	1532017	No_Test	No_Test	No_Test
6	1627366	No_Test	No_Test	No_Test
6	1673727	No_Test	No_Test	No_Test
6	1755532	No_Test	No_Test	No_Test
6	2104129	No_Test	No_Test	No_Test
6	2280323	No_Test	No_Test	No_Test
6	2352768	No_Test	No_Test	No_Test
6	2420702	No_Test	No_Test	No_Test
6	2508365	No_Test	No_Test	No_Test
6	2624221	No_Test	No_Test	No_Test
6	2676998	No_Test	No_Test	No_Test
6	2749838	No_Test	No_Test	No_Test
6	3017454	No_Test	No_Test	No_Test
6	3104699	No_Test	No_Test	No_Test
6	3170761	No_Test	No_Test	No_Test
6	3226750	No_Test	No_Test	No_Test
6	3279594	No_Test	No_Test	No_Test
6	3362688	No_Test	No_Test	No_Test
6	3397159	No_Test	No_Test	No_Test
6	3643449	No_Test	No_Test	No_Test
6	3914220	No_Test	No_Test	No_Test
6	3975042	No_Test	No_Test	No_Test
6	4157597	No_Test	No_Test	No_Test
6	4245837	No_Test	No_Test	No_Test
6	4335715	No_Test	No_Test	No_Test
6	4456132	No_Test	No_Test	No_Test
6	4584430	No_Test	No_Test	No_Test
6	4651121	84	44	0.743644
6	4826081	84	43	0.913202
6	4941014	84	43	0.913202
6	5001043	84	43	0.913202
6	5064301	84	43	0.913202
6	5140936	84	43	0.913202
6	5202219	No_Test	No_Test	No_Test
6	5303094	No_Test	No_Test	No_Test
6	5324457	No_Test	No_Test	No_Test
6	5381609	No_Test	No_Test	No_Test
6	5436003	No_Test	No_Test	No_Test
6	5499125	No_Test	No_Test	No_Test
6	5597303	No_Test	No_Test	No_Test
6	5666361	No_Test	No_Test	No_Test
6	5835215	No_Test	No_Test	No_Test
6	5853765	No_Test	No_Test	No_Test
6	5995831	No_Test	No_Test	No_Test
6	6099232	No_Test	No_Test	No_Test
6	6146667	No_Test	No_Test	No_Test
6	6214894	No_Test	No_Test	No_Test
6	6310656	No_Test	No_Test	No_Test
6	6493434	No_Test	No_Test	No_Test
6	6716017	No_Test	No_Test	No_Test
6	6803119	No_Test	No_Test	No_Test
6	6843843	No_Test	No_Test	No_Test
6	6919668	No_Test	No_Test	No_Test
6	7078527	No_Test	No_Test	No_Test
6	7265304	No_Test	No_Test	No_Test
6	7620868	No_Test	No_Test	No_Test
6	7689180	No_Test	No_Test	No_Test
6	7762338	No_Test	No_Test	No_Test
6	7841986	No_Test	No_Test	No_Test
6	7923990	No_Test	No_Test	No_Test
6	8021182	No_Test	No_Test	No_Test
6	8085085	No_Test	No_Test	No_Test
6	8178935	No_Test	No_Test	No_Test
6	8221934	No_Test	No_Test	No_Test
6	8343876	No_Test	No_Test	No_Test
6	8488833	No_Test	No_Test	No_Test
6	8636013	No_Test	No_Test	No_Test
6	8808577	No_Test	No_Test	No_Test
6	8985500	No_Test	No_Test	No_Test
6	9087027	No_Test	No_Test	No_Test
6	9163989	No_Test	No_Test	No_Test
6	9227148	No_Test	No_Test	No_Test
6	9274481	No_Test	No_Test	No_Test
6	9453068	No_Test	No_Test	No_Test
6	9679385	No_Test	No_Test	No_Test
6	9767612	No_Test	No_Test	No_Test
6	9813969	No_Test	No_Test	No_Test
6	9971772	No_Test	No_Test	No_Test
6	10143832	No_Test	No_Test	No_Test
6	10260260	No_Test	No_Test	No_Test
6	10344093	No_Test	No_Test	No_Test
6	10402418	No_Test	No_Test	No_Test
6	10483693	No_Test	No_Test	No_Test
6	10712690	No_Test	No_Test	No_Test
6	10809898	No_Test	No_Test	No_Test
6	10851807	No_Test	No_Test	No_Test
6	10919443	No_Test	No_Test	No_Test
6	11019800	No_Test	No_Test	No_Test
6	11124796	No_Test	No_Test	No_Test
6	11191735	No_Test	No_Test	No_Test
6	11269900	No_Test	No_Test	No_Test
6	11360371	No_Test	No_Test	No_Test
6	11506438	No_Test	No_Test	No_Test
6	11686193	No_Test	No_Test	No_Test
6	11813160	No_Test	No_Test	No_Test
6	11871084	No_Test	No_Test	No_Test
6	11975393	No_Test	No_Test	No_Test
6	12155913	No_Test	No_Test	No_Test
6	12200543	No_Test	No_Test	No_Test
6	12278627	No_Test	No_Test	No_Test
6	12372846	No_Test	No_Test	No_Test
6	12441358	No_Test	No_Test	No_Test
6	12571378	No_Test	No_Test	No_Test
6	12843589	No_Test	No_Test	No_Test
6	12941178	No_Test	No_Test	No_Test
6	12990773	No_Test	No_Test	No_Test
6	13035696	No_Test	No_Test	No_Test
6	13220273	No_Test	No_Test	No_Test
6	13264621	No_Test	No_Test	No_Test
6	13345871	No_Test	No_Test	No_Test
6	13429255	No_Test	No_Test	No_Test
6	13499326	No_Test	No_Test	No_Test
6	13555487	No_Test	No_Test	No_Test
6	13649273	No_Test	No_Test	No_Test
6	13759357	No_Test	No_Test	No_Test
6	13847595	No_Test	No_Test	No_Test
6	13917815	No_Test	No_Test	No_Test
6	14094641	No_Test	No_Test	No_Test
6	14174887	No_Test	No_Test	No_Test
6	14281072	No_Test	No_Test	No_Test
6	14363799	No_Test	No_Test	No_Test
6	14402114	No_Test	No_Test	No_Test
6	14495135	No_Test	No_Test	No_Test
6	14554440	No_Test	No_Test	No_Test
6	14725159	No_Test	No_Test	No_Test
6	14780835	No_Test	No_Test	No_Test
6	14901930	No_Test	No_Test	No_Test
6	14967527	No_Test	No_Test	No_Test
6	15074859	No_Test	No_Test	No_Test
6	15157976	No_Test	No_Test	No_Test
6	15231313	No_Test	No_Test	No_Test
6	15284944	No_Test	No_Test	No_Test
6	15331127	No_Test	No_Test	No_Test
6	15418909	No_Test	No_Test	No_Test
6	15495234	84	43	0.913202
6	15614187	No_Test	No_Test	No_Test
6	15745642	No_Test	No_Test	No_Test
6	15841692	No_Test	No_Test	No_Test
6	15895973	No_Test	No_Test	No_Test
6	15959069	No_Test	No_Test	No_Test
6	16009748	No_Test	No_Test	No_Test
6	16133204	No_Test	No_Test	No_Test
6	16182609	No_Test	No_Test	No_Test
6	16256683	No_Test	No_Test	No_Test
6	16365309	No_Test	No_Test	No_Test
6	16423204	No_Test	No_Test	No_Test
6	16441080	No_Test	No_Test	No_Test
6	16714933	No_Test	No_Test	No_Test
6	16790675	No_Test	No_Test	No_Test
6	16837448	No_Test	No_Test	No_Test
6	16899074	No_Test	No_Test	No_Test
6	16968506	No_Test	No_Test	No_Test
6	17232870	No_Test	No_Test	No_Test
6	17401316	No_Test	No_Test	No_Test
6	17453976	No_Test	No_Test	No_Test
6	17672411	No_Test	No_Test	No_Test
6	18230296	No_Test	No_Test	No_Test
6	18446052	No_Test	No_Test	No_Test
6	18641000	No_Test	No_Test	No_Test
6	18788512	No_Test	No_Test	No_Test
6	18970072	No_Test	No_Test	No_Test
6	19486921	No_Test	No_Test	No_Test
6	19744952	No_Test	No_Test	No_Test
6	20353073	No_Test	No_Test	No_Test
6	20570157	No_Test	No_Test	No_Test
6	20686842	No_Test	No_Test	No_Test
6	21143967	No_Test	No_Test	No_Test
6	21516983	No_Test	No_Test	No_Test
6	21786787	No_Test	No_Test	No_Test
6	22478790	No_Test	No_Test	No_Test
6	23423070	No_Test	No_Test	No_Test
6	24628613	No_Test	No_Test	No_Test
6	24723754	No_Test	No_Test	No_Test
6	26103041	No_Test	No_Test	No_Test
6	26151237	No_Test	No_Test	No_Test
6	26848852	No_Test	No_Test	No_Test
6	29185593	No_Test	No_Test	No_Test
6	29695318	No_Test	No_Test	No_Test
6	31085380	No_Test	No_Test	No_Test
6	31352488	No_Test	No_Test	No_Test
6	32201984	No_Test	No_Test	No_Test
6	32783474	No_Test	No_Test	No_Test
6	33000707	No_Test	No_Test	No_Test
6	33455115	No_Test	No_Test	No_Test
6	34540898	No_Test	No_Test	No_Test
6	35133820	No_Test	No_Test	No_Test
6	35886438	No_Test	No_Test	No_Test
6	36978146	No_Test	No_Test	No_Test
6	37062726	No_Test	No_Test	No_Test
6	38073750	No_Test	No_Test	No_Test
6	38195052	No_Test	No_Test	No_Test
6	38435794	No_Test	No_Test	No_Test
6	38527444	No_Test	No_Test	No_Test
6	38920680	No_Test	No_Test	No_Test
6	39188086	No_Test	No_Test	No_Test
6	39294410	No_Test	No_Test	No_Test
6	39399409	No_Test	No_Test	No_Test
6	39693731	No_Test	No_Test	No_Test
6	40116979	No_Test	No_Test	No_Test
6	41147967	No_Test	No_Test	No_Test
6	41376571	No_Test	No_Test	No_Test
6	41585697	No_Test	No_Test	No_Test
6	41974977	No_Test	No_Test	No_Test
6	43064582	No_Test	No_Test	No_Test
6	43269264	No_Test	No_Test	No_Test
6	43461818	No_Test	No_Test	No_Test
6	43644895	No_Test	No_Test	No_Test
6	43996760	No_Test	No_Test	No_Test
6	44190937	No_Test	No_Test	No_Test
6	44533520	No_Test	No_Test	No_Test
6	45035185	No_Test	No_Test	No_Test
6	45534484	No_Test	No_Test	No_Test
6	46295298	No_Test	No_Test	No_Test
6	46719374	No_Test	No_Test	No_Test
6	46805251	No_Test	No_Test	No_Test
6	46855442	No_Test	No_Test	No_Test
6	46907841	No_Test	No_Test	No_Test
6	46957939	No_Test	No_Test	No_Test
6	47112305	No_Test	No_Test	No_Test
6	47224247	No_Test	No_Test	No_Test
6	47337202	No_Test	No_Test	No_Test
6	47452526	No_Test	No_Test	No_Test
6	47518032	No_Test	No_Test	No_Test
6	47573235	No_Test	No_Test	No_Test
6	47610879	No_Test	No_Test	No_Test
6	47722575	No_Test	No_Test	No_Test
6	47769455	No_Test	No_Test	No_Test
6	47869389	No_Test	No_Test	No_Test
6	47933744	No_Test	No_Test	No_Test
6	47970654	No_Test	No_Test	No_Test
6	48080474	No_Test	No_Test	No_Test
6	48157501	No_Test	No_Test	No_Test
6	48211587	No_Test	No_Test	No_Test
6	48252623	No_Test	No_Test	No_Test
6	48344234	No_Test	No_Test	No_Test
6	48385426	No_Test	No_Test	No_Test
6	48444236	No_Test	No_Test	No_Test
6	48549090	No_Test	No_Test	No_Test
6	48614384	No_Test	No_Test	No_Test
6	48664312	No_Test	No_Test	No_Test
6	48725006	No_Test	No_Test	No_Test
6	48875217	No_Test	No_Test	No_Test
6	49089182	No_Test	No_Test	No_Test
6	49235940	No_Test	No_Test	No_Test
6	49289477	No_Test	No_Test	No_Test
6	49385731	No_Test	No_Test	No_Test
6	49429943	No_Test	No_Test	No_Test
6	49588829	No_Test	No_Test	No_Test
6	49706309	No_Test	No_Test	No_Test
6	49810204	No_Test	No_Test	No_Test
6	49931403	No_Test	No_Test	No_Test
6	49943935	No_Test	No_Test	No_Test
6	50112627	No_Test	No_Test	No_Test
6	50171806	No_Test	No_Test	No_Test
6	50244483	No_Test	No_Test	No_Test
6	50323138	No_Test	No_Test	No_Test
6	50393844	No_Test	No_Test	No_Test
6	50588869	No_Test	No_Test	No_Test
6	50711282	No_Test	No_Test	No_Test
6	50773950	No_Test	No_Test	No_Test
6	50788880	No_Test	No_Test	No_Test
6	50818472	No_Test	No_Test	No_Test
6	50892337	No_Test	No_Test	No_Test
6	50936449	No_Test	No_Test	No_Test
6	51072096	No_Test	No_Test	No_Test
6	51128748	No_Test	No_Test	No_Test
6	51169689	No_Test	No_Test	No_Test
6	51268017	No_Test	No_Test	No_Test
6	51316639	No_Test	No_Test	No_Test
7	155936	No_Test	No_Test	No_Test
7	190501	No_Test	No_Test	No_Test
7	265250	No_Test	No_Test	No_Test
7	313803	No_Test	No_Test	No_Test
7	444904	No_Test	No_Test	No_Test
7	532902	No_Test	No_Test	No_Test
7	567843	No_Test	No_Test	No_Test
7	680033	No_Test	No_Test	No_Test
7	729093	No_Test	No_Test	No_Test
7	860019	No_Test	No_Test	No_Test
7	957723	84	46	0.445205
7	1037460	84	46	0.445205
7	1121927	84	46	0.445205
7	1184634	84	46	0.445205
7	1249059	84	46	0.445205
7	1297229	84	35	0.155656
7	1338493	84	35	0.155656
7	1385153	84	35	0.155656
7	1423980	No_Test	No_Test	No_Test
7	1536458	No_Test	No_Test	No_Test
7	1576838	No_Test	No_Test	No_Test
7	1632501	No_Test	No_Test	No_Test
7	1670069	No_Test	No_Test	No_Test
7	1705608	No_Test	No_Test	No_Test
7	1751679	No_Test	No_Test	No_Test
7	1810189	No_Test	No_Test	No_Test
7	2060674	No_Test	No_Test	No_Test
7	2128629	No_Test	No_Test	No_Test
7	2222940	No_Test	No_Test	No_Test
7	2287735	No_Test	No_Test	No_Test
7	2322645	No_Test	No_Test	No_Test
7	2438308	No_Test	No_Test	No_Test
7	2532517	No_Test	No_Test	No_Test
7	2600156	No_Test	No_Test	No_Test
7	2666285	No_Test	No_Test	No_Test
7	2759942	No_Test	No_Test	No_Test
7	2804779	No_Test	No_Test	No_Test
7	2834114	No_Test	No_Test	No_Test
7	2949768	No_Test	No_Test	No_Test
7	3062578	No_Test	No_Test	No_Test
7	3163093	No_Test	No_Test	No_Test
7	3167571	No_Test	No_Test	No_Test
7	3300645	No_Test	No_Test	No_Test
7	3337039	No_Test	No_Test	No_Test
7	3409307	No_Test	No_Test	No_Test
7	3467915	No_Test	No_Test	No_Test
7	3644699	No_Test	No_Test	No_Test
7	3713267	No_Test	No_Test	No_Test
7	3753849	No_Test	No_Test	No_Test
7	3872947	No_Test	No_Test	No_Test
7	3981112	No_Test	No_Test	No_Test
7	4018151	No_Test	No_Test	No_Test
7	4237522	No_Test	No_Test	No_Test
7	4277666	No_Test	No_Test	No_Test
7	4337391	No_Test	No_Test	No_Test
7	4429189	No_Test	No_Test	No_Test
7	4536312	No_Test	No_Test	No_Test
7	4611880	No_Test	No_Test	No_Test
7	4688675	No_Test	No_Test	No_Test
7	4730593	No_Test	No_Test	No_Test
7	4885291	No_Test	No_Test	No_Test
7	4968848	No_Test	No_Test	No_Test
7	5016125	No_Test	No_Test	No_Test
7	5062637	No_Test	No_Test	No_Test
7	5145587	No_Test	No_Test	No_Test
7	5191003	No_Test	No_Test	No_Test
7	5265136	No_Test	No_Test	No_Test
7	5391104	No_Test	No_Test	No_Test
7	5456442	No_Test	No_Test	No_Test
7	5529532	No_Test	No_Test	No_Test
7	5798679	No_Test	No_Test	No_Test
7	5901279	No_Test	No_Test	No_Test
7	5938285	No_Test	No_Test	No_Test
7	5982921	No_Test	No_Test	No_Test
7	6028089	No_Test	No_Test	No_Test
7	6108248	No_Test	No_Test	No_Test
7	6163487	No_Test	No_Test	No_Test
7	6200435	No_Test	No_Test	No_Test
7	6390761	84	51	0.0629723
7	6444246	No_Test	No_Test	No_Test
7	6491168	No_Test	No_Test	No_Test
7	6559823	No_Test	No_Test	No_Test
7	6594458	No_Test	No_Test	No_Test
7	6643125	No_Test	No_Test	No_Test
7	6765164	No_Test	No_Test	No_Test
7	6819959	No_Test	No_Test	No_Test
7	6898693	No_Test	No_Test	No_Test
7	6985620	No_Test	No_Test	No_Test
7	7024929	No_Test	No_Test	No_Test
7	7070970	No_Test	No_Test	No_Test
7	7134727	No_Test	No_Test	No_Test
7	7199289	No_Test	No_Test	No_Test
7	7245899	No_Test	No_Test	No_Test
7	7323722	No_Test	No_Test	No_Test
7	7409086	No_Test	No_Test	No_Test
7	7528747	No_Test	No_Test	No_Test
7	7545073	No_Test	No_Test	No_Test
7	7618741	No_Test	No_Test	No_Test
7	7658072	No_Test	No_Test	No_Test
7	7705501	No_Test	No_Test	No_Test
7	7771549	No_Test	No_Test	No_Test
7	7851767	No_Test	No_Test	No_Test
7	7952738	No_Test	No_Test	No_Test
7	7989492	No_Test	No_Test	No_Test
7	8024362	No_Test	No_Test	No_Test
7	8057681	No_Test	No_Test	No_Test
7	8151504	No_Test	No_Test	No_Test
7	8206004	No_Test	No_Test	No_Test
7	8251589	No_Test	No_Test	No_Test
7	8309503	No_Test	No_Test	No_Test
7	8367502	No_Test	No_Test	No_Test
7	8425687	No_Test	No_Test	No_Test
7	8460028	No_Test	No_Test	No_Test
7	8528893	No_Test	No_Test	No_Test
7	8576746	No_Test	No_Test	No_Test
7	8632178	No_Test	No_Test	No_Test
7	8697890	No_Test	No_Test	No_Test
7	8739263	No_Test	No_Test	No_Test
7	8789695	No_Test	No_Test	No_Test
7	8928888	No_Test	No_Test	No_Test
7	8969904	No_Test	No_Test	No_Test
7	9007029	No_Test	No_Test	No_Test
7	9047011	No_Test	No_Test	No_Test
7	9098060	No_Test	No_Test	No_Test
7	9143502	No_Test	No_Test	No_Test
7	9305057	No_Test	No_Test	No_Test
7	9342241	No_Test	No_Test	No_Test
7	9409467	No_Test	No_Test	No_Test
7	9439870	No_Test	No_Test	No_Test
7	9489274	No_Test	No_Test	No_Test
7	9572695	No_Test	No_Test	No_Test
7	9665913	No_Test	No_Test	No_Test
7	9730337	No_Test	No_Test	No_Test
7	9820764	No_Test	No_Test	No_Test
7	9847029	No_Test	No_Test	No_Test
7	9909832	No_Test	No_Test	No_Test
7	10054874	No_Test	No_Test	No_Test
7	10165542	No_Test	No_Test	No_Test
7	10241187	No_Test	No_Test	No_Test
7	10286005	No_Test	No_Test	No_Test
7	10453460	No_Test	No_Test	No_Test
7	10501318	No_Test	No_Test	No_Test
7	10539892	No_Test	No_Test	No_Test
7	10736049	No_Test	No_Test	No_Test
7	11031953	No_Test	No_Test	No_Test
7	11196802	No_Test	No_Test	No_Test
7	12441147	No_Test	No_Test	No_Test
7	13346801	No_Test	No_Test	No_Test
7	13540657	No_Test	No_Test	No_Test
7	13594605	No_Test	No_Test	No_Test
7	13784462	No_Test	No_Test	No_Test
7	14092832	No_Test	No_Test	No_Test
7	14158741	No_Test	No_Test	No_Test
7	14344298	No_Test	No_Test	No_Test
7	14385106	No_Test	No_Test	No_Test
7	14505370	No_Test	No_Test	No_Test
7	14917572	No_Test	No_Test	No_Test
7	14949725	No_Test	No_Test	No_Test
7	15066276	No_Test	No_Test	No_Test
7	15104950	No_Test	No_Test	No_Test
7	15172753	No_Test	No_Test	No_Test
7	15224667	No_Test	No_Test	No_Test
7	15268423	No_Test	No_Test	No_Test
7	15417090	No_Test	No_Test	No_Test
7	15481583	No_Test	No_Test	No_Test
7	15677304	No_Test	No_Test	No_Test
7	15750880	No_Test	No_Test	No_Test
7	15804237	No_Test	No_Test	No_Test
7	15836034	No_Test	No_Test	No_Test
7	15887510	No_Test	No_Test	No_Test
7	15960048	No_Test	No_Test	No_Test
7	16111431	No_Test	No_Test	No_Test
7	16121771	No_Test	No_Test	No_Test
7	16190796	No_Test	No_Test	No_Test
7	16244037	No_Test	No_Test	No_Test
7	16486076	No_Test	No_Test	No_Test
7	16531035	No_Test	No_Test	No_Test
7	16582884	No_Test	No_Test	No_Test
7	16625092	No_Test	No_Test	No_Test
7	16788563	No_Test	No_Test	No_Test
7	17022485	No_Test	No_Test	No_Test
7	17181419	No_Test	No_Test	No_Test
7	17449401	No_Test	No_Test	No_Test
7	17699946	No_Test	No_Test	No_Test
7	18382782	No_Test	No_Test	No_Test
7	18723135	No_Test	No_Test	No_Test
7	20626887	No_Test	No_Test	No_Test
7	21255540	No_Test	No_Test	No_Test
7	21293829	No_Test	No_Test	No_Test
7	22970212	No_Test	No_Test	No_Test
7	23456879	No_Test	No_Test	No_Test
7	24489733	No_Test	No_Test	No_Test
7	24508189	No_Test	No_Test	No_Test
7	25078333	No_Test	No_Test	No_Test
7	27011688	No_Test	No_Test	No_Test
7	27503018	No_Test	No_Test	No_Test
7	28059713	No_Test	No_Test	No_Test
7	28935619	No_Test	No_Test	No_Test
7	29400223	No_Test	No_Test	No_Test
7	29946583	No_Test	No_Test	No_Test
7	30398934	No_Test	No_Test	No_Test
7	31263344	No_Test	No_Test	No_Test
7	32484469	No_Test	No_Test	No_Test
7	33227966	No_Test	No_Test	No_Test
7	33595655	No_Test	No_Test	No_Test
7	34157286	No_Test	No_Test	No_Test
7	34451110	No_Test	No_Test	No_Test
7	35006083	No_Test	No_Test	No_Test
7	35058752	No_Test	No_Test	No_Test
7	35411154	No_Test	No_Test	No_Test
7	35483387	No_Test	No_Test	No_Test
7	35613115	No_Test	No_Test	No_Test
7	35685118	No_Test	No_Test	No_Test
7	35784231	No_Test	No_Test	No_Test
7	35868100	No_Test	No_Test	No_Test
7	35979624	No_Test	No_Test	No_Test
7	36036751	No_Test	No_Test	No_Test
7	36170156	No_Test	No_Test	No_Test
7	36245160	No_Test	No_Test	No_Test
7	36439830	No_Test	No_Test	No_Test
7	36493756	No_Test	No_Test	No_Test
7	36637968	No_Test	No_Test	No_Test
7	36679589	No_Test	No_Test	No_Test
7	36772289	No_Test	No_Test	No_Test
7	36782882	No_Test	No_Test	No_Test
7	36894956	No_Test	No_Test	No_Test
7	36935345	No_Test	No_Test	No_Test
7	36993208	No_Test	No_Test	No_Test
7	37049207	No_Test	No_Test	No_Test
7	37098897	No_Test	No_Test	No_Test
7	37166523	No_Test	No_Test	No_Test
7	37177741	No_Test	No_Test	No_Test
7	37280491	No_Test	No_Test	No_Test
7	37321895	No_Test	No_Test	No_Test
7	37448652	No_Test	No_Test	No_Test
7	37616073	No_Test	No_Test	No_Test
7	37719046	No_Test	No_Test	No_Test
7	37781401	No_Test	No_Test	No_Test
7	37888361	No_Test	No_Test	No_Test
7	38066078	No_Test	No_Test	No_Test
7	38106679	No_Test	No_Test	No_Test
7	38142772	No_Test	No_Test	No_Test
7	38201349	No_Test	No_Test	No_Test
7	38295714	No_Test	No_Test	No_Test
7	38390079	No_Test	No_Test	No_Test
7	38504182	No_Test	No_Test	No_Test
7	38555656	No_Test	No_Test	No_Test
7	38592439	No_Test	No_Test	No_Test
7	38649533	No_Test	No_Test	No_Test
7	38770938	No_Test	No_Test	No_Test
7	38820121	No_Test	No_Test	No_Test
7	38900298	No_Test	No_Test	No_Test
7	39007503	No_Test	No_Test	No_Test
7	39121324	No_Test	No_Test	No_Test
7	39181995	No_Test	No_Test	No_Test
7	39776460	No_Test	No_Test	No_Test
7	40304782	No_Test	No_Test	No_Test
7	40402976	No_Test	No_Test	No_Test
7	40504565	No_Test	No_Test	No_Test
7	40573526	No_Test	No_Test	No_Test
7	40736523	No_Test	No_Test	No_Test
7	40896029	No_Test	No_Test	No_Test
7	41246855	No_Test	No_Test	No_Test
7	41436164	No_Test	No_Test	No_Test
7	41692787	No_Test	No_Test	No_Test
7	41838721	No_Test	No_Test	No_Test
7	42048848	No_Test	No_Test	No_Test
7	42222270	No_Test	No_Test	No_Test
7	42323346	No_Test	No_Test	No_Test
7	42396323	No_Test	No_Test	No_Test
7	42459910	No_Test	No_Test	No_Test
7	42588941	No_Test	No_Test	No_Test
7	42640211	No_Test	No_Test	No_Test
7	42732864	No_Test	No_Test	No_Test
7	42797211	No_Test	No_Test	No_Test
7	42869168	No_Test	No_Test	No_Test
7	42909420	No_Test	No_Test	No_Test
7	43012666	No_Test	No_Test	No_Test
7	43128249	No_Test	No_Test	No_Test
7	43135173	No_Test	No_Test	No_Test
7	43258534	No_Test	No_Test	No_Test
7	43453490	No_Test	No_Test	No_Test
7	43528343	No_Test	No_Test	No_Test
7	43600726	No_Test	No_Test	No_Test
7	43750579	No_Test	No_Test	No_Test
7	43825613	No_Test	No_Test	No_Test
7	43893649	No_Test	No_Test	No_Test
7	44307035	No_Test	No_Test	No_Test
7	44397815	No_Test	No_Test	No_Test
7	44567848	No_Test	No_Test	No_Test
8	1190302	No_Test	No_Test	No_Test
8	1373179	No_Test	No_Test	No_Test
8	1506737	No_Test	No_Test	No_Test
8	1552727	No_Test	No_Test	No_Test
8	1624977	No_Test	No_Test	No_Test
8	1821010	No_Test	No_Test	No_Test
8	1885489	No_Test	No_Test	No_Test
8	1927320	No_Test	No_Test	No_Test
8	1973360	No_Test	No_Test	No_Test
8	2044689	No_Test	No_Test	No_Test
8	2123662	No_Test	No_Test	No_Test
8	2257976	No_Test	No_Test	No_Test
8	2292177	No_Test	No_Test	No_Test
8	2345459	No_Test	No_Test	No_Test
8	2398166	No_Test	No_Test	No_Test
8	2471066	No_Test	No_Test	No_Test
8	2550843	No_Test	No_Test	No_Test
8	2626181	No_Test	No_Test	No_Test
8	2674927	No_Test	No_Test	No_Test
8	2840929	No_Test	No_Test	No_Test
8	3022795	No_Test	No_Test	No_Test
8	3182921	No_Test	No_Test	No_Test
8	3276651	No_Test	No_Test	No_Test
8	3289486	No_Test	No_Test	No_Test
8	3373388	No_Test	No_Test	No_Test
8	3523755	No_Test	No_Test	No_Test
8	3604631	No_Test	No_Test	No_Test
8	3786749	No_Test	No_Test	No_Test
8	3823515	No_Test	No_Test	No_Test
8	3991132	No_Test	No_Test	No_Test
8	4272701	No_Test	No_Test	No_Test
8	4673523	No_Test	No_Test	No_Test
8	4753654	No_Test	No_Test	No_Test
8	4879302	No_Test	No_Test	No_Test
8	4888429	No_Test	No_Test	No_Test
8	4965776	No_Test	No_Test	No_Test
8	5009800	No_Test	No_Test	No_Test
8	5088534	No_Test	No_Test	No_Test
8	5287858	No_Test	No_Test	No_Test
8	5621113	No_Test	No_Test	No_Test
8	5709053	No_Test	No_Test	No_Test
8	6039134	No_Test	No_Test	No_Test
8	6073168	No_Test	No_Test	No_Test
8	6196069	No_Test	No_Test	No_Test
8	6375372	No_Test	No_Test	No_Test
8	6903360	No_Test	No_Test	No_Test
8	6969568	No_Test	No_Test	No_Test
8	7075496	No_Test	No_Test	No_Test
8	7108611	No_Test	No_Test	No_Test
8	7187624	No_Test	No_Test	No_Test
8	7425389	No_Test	No_Test	No_Test
8	7519161	No_Test	No_Test	No_Test
8	7574121	No_Test	No_Test	No_Test
8	7654540	No_Test	No_Test	No_Test
8	7721316	No_Test	No_Test	No_Test
8	7787054	No_Test	No_Test	No_Test
8	7824338	No_Test	No_Test	No_Test
8	7883227	No_Test	No_Test	No_Test
8	7959982	No_Test	No_Test	No_Test
8	7993878	No_Test	No_Test	No_Test
8	8048119	No_Test	No_Test	No_Test
8	8273185	No_Test	No_Test	No_Test
8	8310289	No_Test	No_Test	No_Test
8	8465415	No_Test	No_Test	No_Test
8	8512373	No_Test	No_Test	No_Test
8	8571552	No_Test	No_Test	No_Test
8	8607322	No_Test	No_Test	No_Test
8	8657875	No_Test	No_Test	No_Test
8	8725772	No_Test	No_Test	No_Test
8	8796917	No_Test	No_Test	No_Test
8	8830202	No_Test	No_Test	No_Test
8	9022629	No_Test	No_Test	No_Test
8	9104059	No_Test	No_Test	No_Test
8	9172656	No_Test	No_Test	No_Test
8	9220290	No_Test	No_Test	No_Test
8	9332121	No_Test	No_Test	No_Test
8	9428417	No_Test	No_Test	No_Test
8	9476804	No_Test	No_Test	No_Test
8	9589446	No_Test	No_Test	No_Test
8	9627060	No_Test	No_Test	No_Test
8	9692119	No_Test	No_Test	No_Test
8	9733609	No_Test	No_Test	No_Test
8	9781116	No_Test	No_Test	No_Test
8	9840245	No_Test	No_Test	No_Test
8	9877098	No_Test	No_Test	No_Test
8	9962057	No_Test	No_Test	No_Test
8	10029124	No_Test	No_Test	No_Test
8	10085363	No_Test	No_Test	No_Test
8	10215938	No_Test	No_Test	No_Test
8	10243564	No_Test	No_Test	No_Test
8	10331662	84	40	0.743644
8	10482820	84	40	0.743644
8	10533831	84	40	0.743644
8	10582175	84	40	0.743644
8	10646123	84	40	0.743644
8	10700780	84	42	1
8	10761671	84	42	1
8	10858120	84	42	1
8	10963012	84	42	1
8	10984300	84	42	1
8	11126044	84	42	1
8	11168730	84	42	1
8	11270610	84	42	1
8	11367862	84	42	1
8	11417708	84	42	1
8	11477277	84	42	1
8	11560276	84	41	0.913202
8	11602284	84	41	0.913202
8	11647122	84	41	0.913202
8	11676355	84	41	0.913202
8	11782557	84	41	0.913202
8	11888613	84	41	0.913202
8	11973143	84	41	0.913202
8	12106889	84	41	0.913202
8	12168750	84	40	0.743644
8	12227484	84	40	0.743644
8	12310493	84	40	0.743644
8	12393450	84	39	0.585647
8	12431326	84	39	0.585647
8	12492448	84	39	0.585647
8	12577706	84	39	0.585647
8	12632136	84	39	0.585647
8	12796602	84	39	0.585647
8	12898369	84	39	0.585647
8	12966725	84	39	0.585647
8	13035714	84	39	0.585647
8	13125324	84	39	0.585647
8	13162912	84	39	0.585647
8	13238031	84	39	0.585647
8	13275688	84	39	0.585647
8	13394455	84	39	0.585647
8	13516359	84	39	0.585647
8	13577555	84	39	0.585647
8	13717165	84	39	0.585647
8	13815507	84	39	0.585647
8	13849126	84	40	0.743644
8	13890148	84	40	0.743644
8	13934839	84	40	0.743644
8	14128918	No_Test	No_Test	No_Test
8	14164691	No_Test	No_Test	No_Test
8	14283732	No_Test	No_Test	No_Test
8	14362330	No_Test	No_Test	No_Test
8	14391455	No_Test	No_Test	No_Test
8	14428037	No_Test	No_Test	No_Test
8	14477724	No_Test	No_Test	No_Test
8	14577038	No_Test	No_Test	No_Test
8	14639570	No_Test	No_Test	No_Test
8	14672996	No_Test	No_Test	No_Test
8	14712827	No_Test	No_Test	No_Test
8	14764913	No_Test	No_Test	No_Test
8	14807467	No_Test	No_Test	No_Test
8	15062941	No_Test	No_Test	No_Test
8	15084953	No_Test	No_Test	No_Test
8	15125250	No_Test	No_Test	No_Test
8	15317735	No_Test	No_Test	No_Test
8	15469335	No_Test	No_Test	No_Test
8	15504868	No_Test	No_Test	No_Test
8	15548772	84	37	0.326134
8	15592180	84	37	0.326134
8	15645356	84	37	0.326134
8	15745785	84	37	0.326134
8	15780389	84	37	0.326134
8	15845309	84	43	0.913202
[truncated: 3,347 more rows]

## Sheet: RIL-3
Chr	Physical position (bp)	Trios tested	No. of time inherited	P-value
1	138690	No_Test	No_Test	No_Test
1	281645	No_Test	No_Test	No_Test
1	401923	No_Test	No_Test	No_Test
1	566240	No_Test	No_Test	No_Test
1	688904	No_Test	No_Test	No_Test
1	901990	No_Test	No_Test	No_Test
1	964146	No_Test	No_Test	No_Test
1	1013994	No_Test	No_Test	No_Test
1	1059707	No_Test	No_Test	No_Test
1	1273914	No_Test	No_Test	No_Test
1	1339744	No_Test	No_Test	No_Test
1	1423756	No_Test	No_Test	No_Test
1	1498823	No_Test	No_Test	No_Test
1	1580127	No_Test	No_Test	No_Test
1	1653600	No_Test	No_Test	No_Test
1	1796956	No_Test	No_Test	No_Test
1	2102513	No_Test	No_Test	No_Test
1	2194371	No_Test	No_Test	No_Test
1	2274638	No_Test	No_Test	No_Test
1	2601764	No_Test	No_Test	No_Test
1	2724688	No_Test	No_Test	No_Test
1	2829751	No_Test	No_Test	No_Test
1	3033126	No_Test	No_Test	No_Test
1	3080035	No_Test	No_Test	No_Test
1	3237203	No_Test	No_Test	No_Test
1	3342559	No_Test	No_Test	No_Test
1	3387651	No_Test	No_Test	No_Test
1	3458900	84	41	0.913202
1	3530881	84	41	0.913202
1	3597388	84	41	0.913202
1	3608479	84	41	0.913202
1	3649944	84	41	0.913202
1	3791530	84	43	0.913202
1	3853942	84	43	0.913202
1	3926357	84	41	0.913202
1	4023442	84	41	0.913202
1	4142416	84	41	0.913202
1	4235320	84	40	0.743644
1	4286525	84	40	0.743644
1	4387206	84	35	0.155656
1	4496361	84	35	0.155656
1	4539492	84	35	0.155656
1	4664561	84	35	0.155656
1	4748809	84	35	0.155656
1	5181297	84	35	0.155656
1	5313416	No_Test	No_Test	No_Test
1	5466375	No_Test	No_Test	No_Test
1	5568956	No_Test	No_Test	No_Test
1	5729824	No_Test	No_Test	No_Test
1	5949964	No_Test	No_Test	No_Test
1	6767604	No_Test	No_Test	No_Test
1	6917089	No_Test	No_Test	No_Test
1	7071117	No_Test	No_Test	No_Test
1	7536147	No_Test	No_Test	No_Test
1	7687334	No_Test	No_Test	No_Test
1	8533425	No_Test	No_Test	No_Test
1	8869123	No_Test	No_Test	No_Test
1	8892601	No_Test	No_Test	No_Test
1	9062511	No_Test	No_Test	No_Test
1	10015821	No_Test	No_Test	No_Test
1	10813099	No_Test	No_Test	No_Test
1	11872068	No_Test	No_Test	No_Test
1	11941473	No_Test	No_Test	No_Test
1	14460880	No_Test	No_Test	No_Test
1	17436477	No_Test	No_Test	No_Test
1	19044380	No_Test	No_Test	No_Test
1	20305604	No_Test	No_Test	No_Test
1	20384801	No_Test	No_Test	No_Test
1	22123142	No_Test	No_Test	No_Test
1	25626349	No_Test	No_Test	No_Test
1	25928596	No_Test	No_Test	No_Test
1	27098957	No_Test	No_Test	No_Test
1	27230466	No_Test	No_Test	No_Test
1	27319719	No_Test	No_Test	No_Test
1	27562614	No_Test	No_Test	No_Test
1	27641493	No_Test	No_Test	No_Test
1	28477581	No_Test	No_Test	No_Test
1	28567716	No_Test	No_Test	No_Test
1	29270116	No_Test	No_Test	No_Test
1	30442329	No_Test	No_Test	No_Test
1	30530043	No_Test	No_Test	No_Test
1	31278484	No_Test	No_Test	No_Test
1	31804544	No_Test	No_Test	No_Test
1	32803083	No_Test	No_Test	No_Test
1	33203133	No_Test	No_Test	No_Test
1	33366518	No_Test	No_Test	No_Test
1	33441397	No_Test	No_Test	No_Test
1	33557981	No_Test	No_Test	No_Test
1	33652273	No_Test	No_Test	No_Test
1	33791555	No_Test	No_Test	No_Test
1	34197502	No_Test	No_Test	No_Test
1	35249061	No_Test	No_Test	No_Test
1	35932877	No_Test	No_Test	No_Test
1	36041544	No_Test	No_Test	No_Test
1	36420185	No_Test	No_Test	No_Test
1	36523544	No_Test	No_Test	No_Test
1	36823412	No_Test	No_Test	No_Test
1	36871319	No_Test	No_Test	No_Test
1	36962671	No_Test	No_Test	No_Test
1	37206666	No_Test	No_Test	No_Test
1	37759422	No_Test	No_Test	No_Test
1	38090469	No_Test	No_Test	No_Test
1	38360550	No_Test	No_Test	No_Test
1	39140734	No_Test	No_Test	No_Test
1	40040347	No_Test	No_Test	No_Test
1	40936653	No_Test	No_Test	No_Test
1	41099473	No_Test	No_Test	No_Test
1	41176370	No_Test	No_Test	No_Test
1	41361574	No_Test	No_Test	No_Test
1	41586720	No_Test	No_Test	No_Test
1	42255290	No_Test	No_Test	No_Test
1	42337744	No_Test	No_Test	No_Test
1	42448605	No_Test	No_Test	No_Test
1	42672105	No_Test	No_Test	No_Test
1	43694104	No_Test	No_Test	No_Test
1	43971846	No_Test	No_Test	No_Test
1	44117573	No_Test	No_Test	No_Test
1	44276483	No_Test	No_Test	No_Test
1	44442390	No_Test	No_Test	No_Test
1	45169738	No_Test	No_Test	No_Test
1	45309459	No_Test	No_Test	No_Test
1	45535684	No_Test	No_Test	No_Test
1	45661398	No_Test	No_Test	No_Test
1	45754481	No_Test	No_Test	No_Test
1	45935654	No_Test	No_Test	No_Test
1	46036919	No_Test	No_Test	No_Test
1	46851639	No_Test	No_Test	No_Test
1	47417553	No_Test	No_Test	No_Test
1	47428124	No_Test	No_Test	No_Test
1	47548257	No_Test	No_Test	No_Test
1	47641758	No_Test	No_Test	No_Test
1	47709406	No_Test	No_Test	No_Test
1	48006295	No_Test	No_Test	No_Test
1	48171267	84	46	0.445205
1	48216978	84	46	0.445205
1	48379472	84	48	0.229864
1	48476100	84	48	0.229864
1	48609048	84	48	0.229864
1	48682524	No_Test	No_Test	No_Test
1	48727937	No_Test	No_Test	No_Test
1	48817017	No_Test	No_Test	No_Test
1	48994432	No_Test	No_Test	No_Test
1	49055756	No_Test	No_Test	No_Test
1	49097595	No_Test	No_Test	No_Test
1	49349101	No_Test	No_Test	No_Test
1	49405022	No_Test	No_Test	No_Test
1	49445573	No_Test	No_Test	No_Test
1	49497388	No_Test	No_Test	No_Test
1	49564591	No_Test	No_Test	No_Test
1	49620773	No_Test	No_Test	No_Test
1	49741168	No_Test	No_Test	No_Test
1	49910518	No_Test	No_Test	No_Test
1	50003168	No_Test	No_Test	No_Test
1	50078206	No_Test	No_Test	No_Test
1	50164447	No_Test	No_Test	No_Test
1	50206347	No_Test	No_Test	No_Test
1	50287274	No_Test	No_Test	No_Test
1	50295635	No_Test	No_Test	No_Test
1	50451035	No_Test	No_Test	No_Test
1	50572171	No_Test	No_Test	No_Test
1	50654766	No_Test	No_Test	No_Test
1	50797061	No_Test	No_Test	No_Test
1	50871946	No_Test	No_Test	No_Test
1	50919957	No_Test	No_Test	No_Test
1	50982643	No_Test	No_Test	No_Test
1	51087595	No_Test	No_Test	No_Test
1	51147675	No_Test	No_Test	No_Test
1	51203252	No_Test	No_Test	No_Test
1	51309036	No_Test	No_Test	No_Test
1	51392814	No_Test	No_Test	No_Test
1	51530195	No_Test	No_Test	No_Test
1	51629974	No_Test	No_Test	No_Test
1	51774753	No_Test	No_Test	No_Test
1	51921479	No_Test	No_Test	No_Test
1	51984719	No_Test	No_Test	No_Test
1	52117349	No_Test	No_Test	No_Test
1	52216987	No_Test	No_Test	No_Test
1	52264113	No_Test	No_Test	No_Test
1	52523807	No_Test	No_Test	No_Test
1	52608568	No_Test	No_Test	No_Test
1	52652130	No_Test	No_Test	No_Test
1	52718978	No_Test	No_Test	No_Test
1	52777403	No_Test	No_Test	No_Test
1	52989334	84	48	0.229864
1	53041644	84	48	0.229864
1	53141084	84	48	0.229864
1	53436407	84	48	0.229864
1	53527381	84	48	0.229864
1	53772821	84	48	0.229864
1	54127023	84	48	0.229864
1	54163451	84	47	0.326134
1	54250600	84	48	0.229864
1	54479210	82	46	0.320293
1	54584027	82	46	0.320293
1	54681333	82	46	0.320293
1	54809451	82	46	0.320293
1	54933861	82	46	0.320293
1	55031991	82	46	0.320293
1	55129174	82	46	0.320293
1	55158751	82	46	0.320293
1	55194325	82	46	0.320293
1	55348314	82	43	0.740653
1	55404734	84	43	0.913202
1	55438203	84	42	1
1	55539040	84	42	1
1	55602978	84	42	1
1	55669170	84	42	1
1	55724571	84	42	1
1	55760157	84	42	1
1	55848750	84	42	1
1	55879101	No_Test	No_Test	No_Test
1	55976161	No_Test	No_Test	No_Test
1	56040192	No_Test	No_Test	No_Test
1	56142221	No_Test	No_Test	No_Test
1	56296878	No_Test	No_Test	No_Test
1	56524987	No_Test	No_Test	No_Test
1	56582329	No_Test	No_Test	No_Test
1	56705229	No_Test	No_Test	No_Test
2	51236	No_Test	No_Test	No_Test
2	207504	No_Test	No_Test	No_Test
2	398523	No_Test	No_Test	No_Test
2	447493	80	38	0.737554
2	496814	80	38	0.737554
2	504057	80	38	0.737554
2	693738	83	38	0.51041
2	769807	83	38	0.51041
2	831795	83	38	0.51041
2	881270	83	38	0.51041
2	971919	83	38	0.51041
2	1033638	83	39	0.660884
2	1272176	83	43	0.826405
2	1412870	83	43	0.826405
2	1541019	83	43	0.826405
2	1598551	No_Test	No_Test	No_Test
2	1806075	No_Test	No_Test	No_Test
2	1853600	No_Test	No_Test	No_Test
2	1901965	No_Test	No_Test	No_Test
2	2092182	No_Test	No_Test	No_Test
2	2189373	No_Test	No_Test	No_Test
2	2277189	No_Test	No_Test	No_Test
2	2350780	No_Test	No_Test	No_Test
2	2421724	No_Test	No_Test	No_Test
2	2497896	No_Test	No_Test	No_Test
2	2676772	No_Test	No_Test	No_Test
2	2784160	No_Test	No_Test	No_Test
2	2881929	No_Test	No_Test	No_Test
2	2933055	No_Test	No_Test	No_Test
2	2967798	No_Test	No_Test	No_Test
2	3142154	No_Test	No_Test	No_Test
2	3366836	No_Test	No_Test	No_Test
2	3415435	No_Test	No_Test	No_Test
2	3480874	No_Test	No_Test	No_Test
2	3646075	No_Test	No_Test	No_Test
2	3696068	No_Test	No_Test	No_Test
2	3826362	No_Test	No_Test	No_Test
2	3887461	No_Test	No_Test	No_Test
2	3912545	No_Test	No_Test	No_Test
2	3957865	No_Test	No_Test	No_Test
2	4006063	No_Test	No_Test	No_Test
2	4071674	No_Test	No_Test	No_Test
2	4258274	No_Test	No_Test	No_Test
2	4334769	No_Test	No_Test	No_Test
2	4371521	No_Test	No_Test	No_Test
2	4482526	No_Test	No_Test	No_Test
2	4491157	No_Test	No_Test	No_Test
2	4538945	No_Test	No_Test	No_Test
2	4670640	No_Test	No_Test	No_Test
2	4739852	No_Test	No_Test	No_Test
2	4845732	No_Test	No_Test	No_Test
2	4969441	No_Test	No_Test	No_Test
2	5017274	No_Test	No_Test	No_Test
2	5167931	No_Test	No_Test	No_Test
2	5215843	No_Test	No_Test	No_Test
2	5262408	No_Test	No_Test	No_Test
2	5403335	No_Test	No_Test	No_Test
2	5440843	No_Test	No_Test	No_Test
2	5515231	No_Test	No_Test	No_Test
2	5654145	No_Test	No_Test	No_Test
2	5698591	No_Test	No_Test	No_Test
2	5868669	84	41	0.913202
2	5912968	84	41	0.913202
2	5988587	84	41	0.913202
2	6046134	84	41	0.913202
2	6198717	84	41	0.913202
2	6257116	84	41	0.913202
2	6301450	84	41	0.913202
2	6416549	84	41	0.913202
2	6494883	84	41	0.913202
2	6580109	84	41	0.913202
2	6673361	84	40	0.743644
2	6752507	84	40	0.743644
2	6812100	84	40	0.743644
2	6899003	83	39	0.660884
2	6967983	84	40	0.743644
2	7050046	84	40	0.743644
2	7118150	83	39	0.660884
2	7213937	83	39	0.660884
2	7306587	83	39	0.660884
2	7354703	83	39	0.660884
2	7420481	No_Test	No_Test	No_Test
2	7522507	No_Test	No_Test	No_Test
2	7599371	No_Test	No_Test	No_Test
2	7679981	No_Test	No_Test	No_Test
2	7730289	No_Test	No_Test	No_Test
2	7810442	No_Test	No_Test	No_Test
2	7879670	No_Test	No_Test	No_Test
2	8077372	No_Test	No_Test	No_Test
2	8170539	No_Test	No_Test	No_Test
2	8221565	No_Test	No_Test	No_Test
2	8259908	No_Test	No_Test	No_Test
2	8362434	No_Test	No_Test	No_Test
2	8431008	No_Test	No_Test	No_Test
2	8487794	No_Test	No_Test	No_Test
2	8544380	No_Test	No_Test	No_Test
2	8610788	No_Test	No_Test	No_Test
2	8731107	No_Test	No_Test	No_Test
2	8819494	No_Test	No_Test	No_Test
2	8896955	No_Test	No_Test	No_Test
2	9113125	No_Test	No_Test	No_Test
2	9127150	No_Test	No_Test	No_Test
2	9264905	No_Test	No_Test	No_Test
2	9386766	No_Test	No_Test	No_Test
2	9467609	No_Test	No_Test	No_Test
2	9544733	No_Test	No_Test	No_Test
2	9690873	No_Test	No_Test	No_Test
2	9767655	84	40	0.743644
2	9894068	84	40	0.743644
2	9972239	84	40	0.743644
2	10069346	84	41	0.913202
2	10154133	84	41	0.913202
2	10219566	84	46	0.445205
2	10279884	84	46	0.445205
2	10320993	84	46	0.445205
2	10381395	84	46	0.445205
2	10453962	84	46	0.445205
2	10618540	83	46	0.379999
2	10791729	83	47	0.272269
2	10903396	84	47	0.326134
2	10935557	84	46	0.445205
2	11047340	84	46	0.445205
2	11134264	84	46	0.445205
2	11272532	84	46	0.445205
2	11349126	84	46	0.445205
2	11831588	No_Test	No_Test	No_Test
2	11877262	No_Test	No_Test	No_Test
2	11965390	No_Test	No_Test	No_Test
2	11974580	No_Test	No_Test	No_Test
2	12206518	No_Test	No_Test	No_Test
2	12334435	No_Test	No_Test	No_Test
2	12414985	No_Test	No_Test	No_Test
2	12506411	No_Test	No_Test	No_Test
2	12582331	No_Test	No_Test	No_Test
2	12640902	No_Test	No_Test	No_Test
2	13042640	No_Test	No_Test	No_Test
2	13096621	No_Test	No_Test	No_Test
2	13478261	No_Test	No_Test	No_Test
2	13674975	No_Test	No_Test	No_Test
2	13859930	No_Test	No_Test	No_Test
2	13934371	No_Test	No_Test	No_Test
2	14161558	No_Test	No_Test	No_Test
2	14220378	No_Test	No_Test	No_Test
2	14330827	No_Test	No_Test	No_Test
2	14419208	No_Test	No_Test	No_Test
2	14470563	No_Test	No_Test	No_Test
2	14549144	No_Test	No_Test	No_Test
2	14560932	No_Test	No_Test	No_Test
2	14710975	No_Test	No_Test	No_Test
2	14764422	No_Test	No_Test	No_Test
2	14917949	No_Test	No_Test	No_Test
2	15021137	No_Test	No_Test	No_Test
2	15097372	No_Test	No_Test	No_Test
2	15271225	No_Test	No_Test	No_Test
2	15417200	No_Test	No_Test	No_Test
2	15493700	No_Test	No_Test	No_Test
2	15630228	No_Test	No_Test	No_Test
2	16571664	No_Test	No_Test	No_Test
2	17264749	No_Test	No_Test	No_Test
2	18559493	No_Test	No_Test	No_Test
2	18913725	No_Test	No_Test	No_Test
2	19505166	No_Test	No_Test	No_Test
2	20406804	No_Test	No_Test	No_Test
2	21397827	No_Test	No_Test	No_Test
2	23740649	No_Test	No_Test	No_Test
2	24269404	No_Test	No_Test	No_Test
2	25456057	No_Test	No_Test	No_Test
2	25658103	No_Test	No_Test	No_Test
2	25968828	No_Test	No_Test	No_Test
2	27086017	No_Test	No_Test	No_Test
2	27274732	No_Test	No_Test	No_Test
2	27627995	No_Test	No_Test	No_Test
2	27822018	No_Test	No_Test	No_Test
2	28726135	No_Test	No_Test	No_Test
2	28871127	No_Test	No_Test	No_Test
2	29175395	No_Test	No_Test	No_Test
2	29316845	No_Test	No_Test	No_Test
2	29435127	No_Test	No_Test	No_Test
2	29704691	No_Test	No_Test	No_Test
2	29728401	No_Test	No_Test	No_Test
2	30015938	No_Test	No_Test	No_Test
2	30509898	No_Test	No_Test	No_Test
2	31282858	No_Test	No_Test	No_Test
2	31665695	No_Test	No_Test	No_Test
2	32269933	No_Test	No_Test	No_Test
2	32392798	No_Test	No_Test	No_Test
2	32865348	No_Test	No_Test	No_Test
2	33769092	No_Test	No_Test	No_Test
2	34367314	No_Test	No_Test	No_Test
2	35184471	No_Test	No_Test	No_Test
2	35774096	No_Test	No_Test	No_Test
2	36219154	No_Test	No_Test	No_Test
2	36468561	No_Test	No_Test	No_Test
2	36643041	No_Test	No_Test	No_Test
2	36851924	No_Test	No_Test	No_Test
2	36940321	No_Test	No_Test	No_Test
2	37203880	No_Test	No_Test	No_Test
2	37650346	No_Test	No_Test	No_Test
2	37951218	No_Test	No_Test	No_Test
2	38410937	No_Test	No_Test	No_Test
2	38435094	No_Test	No_Test	No_Test
2	38512775	No_Test	No_Test	No_Test
2	38717133	No_Test	No_Test	No_Test
2	38789290	No_Test	No_Test	No_Test
2	38860035	No_Test	No_Test	No_Test
2	38908307	No_Test	No_Test	No_Test
2	39002760	No_Test	No_Test	No_Test
2	39133046	No_Test	No_Test	No_Test
2	39283955	No_Test	No_Test	No_Test
2	39333124	No_Test	No_Test	No_Test
2	39712323	No_Test	No_Test	No_Test
2	39767727	No_Test	No_Test	No_Test
2	39852696	No_Test	No_Test	No_Test
2	40063716	No_Test	No_Test	No_Test
2	40565506	No_Test	No_Test	No_Test
2	40649856	No_Test	No_Test	No_Test
2	40701593	No_Test	No_Test	No_Test
2	40813466	No_Test	No_Test	No_Test
2	40875934	No_Test	No_Test	No_Test
2	40956596	No_Test	No_Test	No_Test
2	41037819	No_Test	No_Test	No_Test
2	41080083	No_Test	No_Test	No_Test
2	41114125	No_Test	No_Test	No_Test
2	41277852	No_Test	No_Test	No_Test
2	41324651	No_Test	No_Test	No_Test
2	41384134	No_Test	No_Test	No_Test
2	41432839	No_Test	No_Test	No_Test
2	41497702	No_Test	No_Test	No_Test
2	41544174	No_Test	No_Test	No_Test
2	41787747	No_Test	No_Test	No_Test
2	41847331	No_Test	No_Test	No_Test
2	41975550	No_Test	No_Test	No_Test
2	42012522	No_Test	No_Test	No_Test
2	42088045	No_Test	No_Test	No_Test
2	42108934	No_Test	No_Test	No_Test
2	42215041	No_Test	No_Test	No_Test
2	42291659	No_Test	No_Test	No_Test
2	42370864	No_Test	No_Test	No_Test
2	42458613	No_Test	No_Test	No_Test
2	42522092	No_Test	No_Test	No_Test
2	42527503	No_Test	No_Test	No_Test
2	42730709	No_Test	No_Test	No_Test
2	42865743	No_Test	No_Test	No_Test
2	42948864	No_Test	No_Test	No_Test
2	42985495	No_Test	No_Test	No_Test
2	43112945	No_Test	No_Test	No_Test
2	43213506	No_Test	No_Test	No_Test
2	43429759	No_Test	No_Test	No_Test
2	43481138	No_Test	No_Test	No_Test
2	43556059	No_Test	No_Test	No_Test
2	43703500	No_Test	No_Test	No_Test
2	43780375	No_Test	No_Test	No_Test
2	43963206	No_Test	No_Test	No_Test
2	43976713	No_Test	No_Test	No_Test
2	44037267	No_Test	No_Test	No_Test
2	44180381	No_Test	No_Test	No_Test
2	44226448	No_Test	No_Test	No_Test
2	44306758	No_Test	No_Test	No_Test
2	44427664	No_Test	No_Test	No_Test
2	44441196	No_Test	No_Test	No_Test
2	44702951	No_Test	No_Test	No_Test
2	44766619	No_Test	No_Test	No_Test
2	44912284	No_Test	No_Test	No_Test
2	44975684	No_Test	No_Test	No_Test
2	45106877	No_Test	No_Test	No_Test
2	45170092	No_Test	No_Test	No_Test
2	45303319	No_Test	No_Test	No_Test
2	45505123	No_Test	No_Test	No_Test
2	45516123	No_Test	No_Test	No_Test
2	45623364	No_Test	No_Test	No_Test
2	45743148	No_Test	No_Test	No_Test
2	45795780	No_Test	No_Test	No_Test
2	45908972	No_Test	No_Test	No_Test
2	45991978	No_Test	No_Test	No_Test
2	46049292	No_Test	No_Test	No_Test
2	46199186	No_Test	No_Test	No_Test
2	46310608	No_Test	No_Test	No_Test
2	46462690	No_Test	No_Test	No_Test
2	46537888	No_Test	No_Test	No_Test
2	46601391	No_Test	No_Test	No_Test
2	46648827	No_Test	No_Test	No_Test
2	46697848	No_Test	No_Test	No_Test
2	46907259	No_Test	No_Test	No_Test
2	47095510	No_Test	No_Test	No_Test
2	47163011	No_Test	No_Test	No_Test
2	47225152	No_Test	No_Test	No_Test
2	47278823	No_Test	No_Test	No_Test
2	47303895	No_Test	No_Test	No_Test
2	47466626	No_Test	No_Test	No_Test
2	47627402	No_Test	No_Test	No_Test
2	47825902	No_Test	No_Test	No_Test
2	47857148	No_Test	No_Test	No_Test
2	47945589	No_Test	No_Test	No_Test
2	48075547	No_Test	No_Test	No_Test
2	48192842	No_Test	No_Test	No_Test
2	48332153	No_Test	No_Test	No_Test
2	48349826	No_Test	No_Test	No_Test
3	19199	No_Test	No_Test	No_Test
3	205937	No_Test	No_Test	No_Test
3	239949	No_Test	No_Test	No_Test
3	344529	No_Test	No_Test	No_Test
3	425209	No_Test	No_Test	No_Test
3	509789	No_Test	No_Test	No_Test
3	565829	No_Test	No_Test	No_Test
3	714448	No_Test	No_Test	No_Test
3	793778	No_Test	No_Test	No_Test
3	837121	No_Test	No_Test	No_Test
3	966701	No_Test	No_Test	No_Test
3	1086749	No_Test	No_Test	No_Test
3	1094327	No_Test	No_Test	No_Test
3	1226007	No_Test	No_Test	No_Test
3	1324758	No_Test	No_Test	No_Test
3	1396937	No_Test	No_Test	No_Test
3	1463842	No_Test	No_Test	No_Test
3	1605878	No_Test	No_Test	No_Test
3	1693521	No_Test	No_Test	No_Test
3	1740572	No_Test	No_Test	No_Test
3	1780390	No_Test	No_Test	No_Test
3	1863064	No_Test	No_Test	No_Test
3	1935727	No_Test	No_Test	No_Test
3	1991155	No_Test	No_Test	No_Test
3	2034207	No_Test	No_Test	No_Test
3	2092877	No_Test	No_Test	No_Test
3	2224690	No_Test	No_Test	No_Test
3	2234147	No_Test	No_Test	No_Test
3	2383419	No_Test	No_Test	No_Test
3	2495572	No_Test	No_Test	No_Test
3	2846377	No_Test	No_Test	No_Test
3	2921152	No_Test	No_Test	No_Test
3	2959509	No_Test	No_Test	No_Test
3	3115149	No_Test	No_Test	No_Test
3	3192661	No_Test	No_Test	No_Test
3	3254065	No_Test	No_Test	No_Test
3	3362229	No_Test	No_Test	No_Test
3	3393913	No_Test	No_Test	No_Test
3	3517250	No_Test	No_Test	No_Test
3	3582559	No_Test	No_Test	No_Test
3	3639127	No_Test	No_Test	No_Test
3	3679598	No_Test	No_Test	No_Test
3	3849214	No_Test	No_Test	No_Test
3	3929449	No_Test	No_Test	No_Test
3	4277380	No_Test	No_Test	No_Test
3	4387476	No_Test	No_Test	No_Test
3	4475124	No_Test	No_Test	No_Test
3	4527306	No_Test	No_Test	No_Test
3	4591270	No_Test	No_Test	No_Test
3	4642708	No_Test	No_Test	No_Test
3	4710949	No_Test	No_Test	No_Test
3	5009334	No_Test	No_Test	No_Test
3	5068386	No_Test	No_Test	No_Test
3	5120291	No_Test	No_Test	No_Test
3	5199994	No_Test	No_Test	No_Test
3	5244122	No_Test	No_Test	No_Test
3	5354087	No_Test	No_Test	No_Test
3	5405718	No_Test	No_Test	No_Test
3	5621957	No_Test	No_Test	No_Test
3	5652619	No_Test	No_Test	No_Test
3	6278920	No_Test	No_Test	No_Test
3	6477854	No_Test	No_Test	No_Test
3	6692130	No_Test	No_Test	No_Test
3	6867049	No_Test	No_Test	No_Test
3	7650316	No_Test	No_Test	No_Test
3	7872384	No_Test	No_Test	No_Test
3	9111573	No_Test	No_Test	No_Test
3	9259491	No_Test	No_Test	No_Test
3	9929019	No_Test	No_Test	No_Test
3	10072780	No_Test	No_Test	No_Test
3	10515241	No_Test	No_Test	No_Test
3	10950353	No_Test	No_Test	No_Test
3	11688292	No_Test	No_Test	No_Test
3	12292048	No_Test	No_Test	No_Test
3	13442097	No_Test	No_Test	No_Test
3	14005577	No_Test	No_Test	No_Test
3	14778473	No_Test	No_Test	No_Test
3	15422329	No_Test	No_Test	No_Test
3	16621811	No_Test	No_Test	No_Test
3	16738385	No_Test	No_Test	No_Test
3	16814269	No_Test	No_Test	No_Test
3	17085614	No_Test	No_Test	No_Test
3	17644304	No_Test	No_Test	No_Test
3	17983829	No_Test	No_Test	No_Test
3	18621744	No_Test	No_Test	No_Test
3	18886715	No_Test	No_Test	No_Test
3	19258162	No_Test	No_Test	No_Test
3	19515793	No_Test	No_Test	No_Test
3	19657033	No_Test	No_Test	No_Test
3	21157163	No_Test	No_Test	No_Test
3	21531602	No_Test	No_Test	No_Test
3	22839514	No_Test	No_Test	No_Test
3	23085439	No_Test	No_Test	No_Test
3	23866074	No_Test	No_Test	No_Test
3	25030381	No_Test	No_Test	No_Test
3	25293976	No_Test	No_Test	No_Test
3	25575537	No_Test	No_Test	No_Test
3	25812598	No_Test	No_Test	No_Test
3	26026062	No_Test	No_Test	No_Test
3	26426492	No_Test	No_Test	No_Test
3	27095330	No_Test	No_Test	No_Test
3	27395084	No_Test	No_Test	No_Test
3	27658954	No_Test	No_Test	No_Test
3	27847719	No_Test	No_Test	No_Test
3	27974707	No_Test	No_Test	No_Test
3	28503087	No_Test	No_Test	No_Test
3	28783977	No_Test	No_Test	No_Test
3	28942195	No_Test	No_Test	No_Test
3	29653628	No_Test	No_Test	No_Test
3	29937658	No_Test	No_Test	No_Test
3	30685450	No_Test	No_Test	No_Test
3	31111337	No_Test	No_Test	No_Test
3	31363274	No_Test	No_Test	No_Test
3	32698446	No_Test	No_Test	No_Test
3	32771949	No_Test	No_Test	No_Test
3	33082478	No_Test	No_Test	No_Test
3	33161483	No_Test	No_Test	No_Test
3	33292135	No_Test	No_Test	No_Test
3	33477340	No_Test	No_Test	No_Test
3	33517757	No_Test	No_Test	No_Test
3	33673316	No_Test	No_Test	No_Test
3	33767293	No_Test	No_Test	No_Test
3	33884116	No_Test	No_Test	No_Test
3	33938840	No_Test	No_Test	No_Test
3	33988654	No_Test	No_Test	No_Test
3	34029176	No_Test	No_Test	No_Test
3	34147379	No_Test	No_Test	No_Test
3	34364354	No_Test	No_Test	No_Test
3	34374076	No_Test	No_Test	No_Test
3	34416830	No_Test	No_Test	No_Test
3	34467296	No_Test	No_Test	No_Test
3	34612476	No_Test	No_Test	No_Test
3	34692693	No_Test	No_Test	No_Test
3	34791858	No_Test	No_Test	No_Test
3	34839398	No_Test	No_Test	No_Test
3	34945081	No_Test	No_Test	No_Test
3	35000799	No_Test	No_Test	No_Test
3	35121187	No_Test	No_Test	No_Test
3	35219106	No_Test	No_Test	No_Test
3	35259229	No_Test	No_Test	No_Test
3	35299633	No_Test	No_Test	No_Test
3	35339482	No_Test	No_Test	No_Test
3	35405797	No_Test	No_Test	No_Test
3	35462187	No_Test	No_Test	No_Test
3	35627836	No_Test	No_Test	No_Test
3	35684476	No_Test	No_Test	No_Test
3	35747077	No_Test	No_Test	No_Test
3	35793091	No_Test	No_Test	No_Test
3	35876483	No_Test	No_Test	No_Test
3	35936805	No_Test	No_Test	No_Test
3	36042575	No_Test	No_Test	No_Test
3	36095180	No_Test	No_Test	No_Test
3	36147368	No_Test	No_Test	No_Test
3	36237017	No_Test	No_Test	No_Test
3	36346949	No_Test	No_Test	No_Test
3	36395079	No_Test	No_Test	No_Test
3	36449357	No_Test	No_Test	No_Test
3	36506727	No_Test	No_Test	No_Test
3	36745144	No_Test	No_Test	No_Test
3	36845347	No_Test	No_Test	No_Test
3	36914473	No_Test	No_Test	No_Test
3	36959274	No_Test	No_Test	No_Test
3	37333386	No_Test	No_Test	No_Test
3	37473452	No_Test	No_Test	No_Test
3	37557065	No_Test	No_Test	No_Test
3	37605991	No_Test	No_Test	No_Test
3	37672497	No_Test	No_Test	No_Test
3	37779807	No_Test	No_Test	No_Test
3	37826181	No_Test	No_Test	No_Test
3	37898552	No_Test	No_Test	No_Test
3	37930633	No_Test	No_Test	No_Test
3	37984044	No_Test	No_Test	No_Test
3	38037948	No_Test	No_Test	No_Test
3	38100814	No_Test	No_Test	No_Test
3	38183067	No_Test	No_Test	No_Test
3	38256161	No_Test	No_Test	No_Test
3	38402301	No_Test	No_Test	No_Test
3	38585840	No_Test	No_Test	No_Test
3	38601323	No_Test	No_Test	No_Test
3	38651529	No_Test	No_Test	No_Test
3	38716240	No_Test	No_Test	No_Test
3	39009305	No_Test	No_Test	No_Test
3	39123205	No_Test	No_Test	No_Test
3	39292939	No_Test	No_Test	No_Test
3	39431214	No_Test	No_Test	No_Test
3	39510751	No_Test	No_Test	No_Test
3	39558252	No_Test	No_Test	No_Test
3	39594385	No_Test	No_Test	No_Test
3	39727905	No_Test	No_Test	No_Test
3	39973490	No_Test	No_Test	No_Test
3	40136891	No_Test	No_Test	No_Test
3	40211702	No_Test	No_Test	No_Test
3	40297110	No_Test	No_Test	No_Test
3	40583852	No_Test	No_Test	No_Test
3	40629683	No_Test	No_Test	No_Test
3	40928220	No_Test	No_Test	No_Test
3	41034925	No_Test	No_Test	No_Test
3	41162031	No_Test	No_Test	No_Test
3	41228895	No_Test	No_Test	No_Test
3	41342672	No_Test	No_Test	No_Test
3	41491337	No_Test	No_Test	No_Test
3	41512333	No_Test	No_Test	No_Test
3	41595432	No_Test	No_Test	No_Test
3	41703528	No_Test	No_Test	No_Test
3	42016419	No_Test	No_Test	No_Test
3	42115188	No_Test	No_Test	No_Test
3	42168117	No_Test	No_Test	No_Test
3	42323509	No_Test	No_Test	No_Test
3	42377595	No_Test	No_Test	No_Test
3	42471993	No_Test	No_Test	No_Test
3	42687085	No_Test	No_Test	No_Test
3	42913709	No_Test	No_Test	No_Test
3	42985909	No_Test	No_Test	No_Test
3	43213208	No_Test	No_Test	No_Test
3	43412025	No_Test	No_Test	No_Test
3	43484650	No_Test	No_Test	No_Test
3	43610628	No_Test	No_Test	No_Test
3	43663870	No_Test	No_Test	No_Test
3	43991274	No_Test	No_Test	No_Test
3	44055029	No_Test	No_Test	No_Test
3	44208679	No_Test	No_Test	No_Test
3	44213517	No_Test	No_Test	No_Test
3	44336809	No_Test	No_Test	No_Test
3	44380423	No_Test	No_Test	No_Test
3	44445428	No_Test	No_Test	No_Test
3	44507530	No_Test	No_Test	No_Test
3	44591609	No_Test	No_Test	No_Test
3	44888926	No_Test	No_Test	No_Test
3	44997458	No_Test	No_Test	No_Test
3	45039348	No_Test	No_Test	No_Test
3	45106340	No_Test	No_Test	No_Test
3	45211072	No_Test	No_Test	No_Test
3	45319510	No_Test	No_Test	No_Test
3	45385087	No_Test	No_Test	No_Test
3	45439265	No_Test	No_Test	No_Test
3	45498843	No_Test	No_Test	No_Test
3	45590673	No_Test	No_Test	No_Test
3	45643162	No_Test	No_Test	No_Test
3	45712413	No_Test	No_Test	No_Test
4	56409	No_Test	No_Test	No_Test
4	208760	No_Test	No_Test	No_Test
4	321728	No_Test	No_Test	No_Test
4	421129	No_Test	No_Test	No_Test
4	495401	No_Test	No_Test	No_Test
4	555823	No_Test	No_Test	No_Test
4	586537	No_Test	No_Test	No_Test
4	661515	No_Test	No_Test	No_Test
4	756672	No_Test	No_Test	No_Test
4	1165478	No_Test	No_Test	No_Test
4	1232055	No_Test	No_Test	No_Test
4	1311694	No_Test	No_Test	No_Test
4	1455348	No_Test	No_Test	No_Test
4	1547465	No_Test	No_Test	No_Test
4	1669148	No_Test	No_Test	No_Test
4	1775055	No_Test	No_Test	No_Test
4	1826798	No_Test	No_Test	No_Test
4	1987967	No_Test	No_Test	No_Test
4	2102753	No_Test	No_Test	No_Test
4	2186828	No_Test	No_Test	No_Test
4	2326304	No_Test	No_Test	No_Test
4	2631785	No_Test	No_Test	No_Test
4	2690045	No_Test	No_Test	No_Test
4	2739495	No_Test	No_Test	No_Test
4	2851643	No_Test	No_Test	No_Test
4	2934385	No_Test	No_Test	No_Test
4	2980765	No_Test	No_Test	No_Test
4	3025152	No_Test	No_Test	No_Test
4	3134944	No_Test	No_Test	No_Test
4	3195416	No_Test	No_Test	No_Test
4	3348991	No_Test	No_Test	No_Test
4	3425900	No_Test	No_Test	No_Test
4	3542966	No_Test	No_Test	No_Test
4	3590478	No_Test	No_Test	No_Test
4	3739404	No_Test	No_Test	No_Test
4	3835527	No_Test	No_Test	No_Test
4	3887758	No_Test	No_Test	No_Test
4	4045439	No_Test	No_Test	No_Test
4	4104193	No_Test	No_Test	No_Test
4	4206857	No_Test	No_Test	No_Test
4	4266618	No_Test	No_Test	No_Test
4	4421661	No_Test	No_Test	No_Test
4	4546417	No_Test	No_Test	No_Test
4	4649512	No_Test	No_Test	No_Test
4	4897711	No_Test	No_Test	No_Test
4	4978349	No_Test	No_Test	No_Test
4	5090747	No_Test	No_Test	No_Test
4	5237529	No_Test	No_Test	No_Test
4	5344677	No_Test	No_Test	No_Test
4	5555278	No_Test	No_Test	No_Test
4	5604576	No_Test	No_Test	No_Test
4	5658722	No_Test	No_Test	No_Test
4	5726478	No_Test	No_Test	No_Test
4	5816885	No_Test	No_Test	No_Test
4	6016181	No_Test	No_Test	No_Test
4	6078937	No_Test	No_Test	No_Test
4	6130492	No_Test	No_Test	No_Test
4	6210788	No_Test	No_Test	No_Test
4	6297943	No_Test	No_Test	No_Test
4	6415784	No_Test	No_Test	No_Test
4	6514173	No_Test	No_Test	No_Test
4	6563769	No_Test	No_Test	No_Test
4	6718332	No_Test	No_Test	No_Test
4	6798393	No_Test	No_Test	No_Test
4	6869595	No_Test	No_Test	No_Test
4	6973744	No_Test	No_Test	No_Test
4	7026156	No_Test	No_Test	No_Test
4	7128216	No_Test	No_Test	No_Test
4	7191821	No_Test	No_Test	No_Test
4	7354746	No_Test	No_Test	No_Test
4	7509179	No_Test	No_Test	No_Test
4	7744741	No_Test	No_Test	No_Test
4	7868252	No_Test	No_Test	No_Test
4	8029471	No_Test	No_Test	No_Test
4	8075910	No_Test	No_Test	No_Test
4	8137949	No_Test	No_Test	No_Test
4	8198769	No_Test	No_Test	No_Test
4	8296302	No_Test	No_Test	No_Test
4	8389851	No_Test	No_Test	No_Test
4	8529395	No_Test	No_Test	No_Test
4	8565795	No_Test	No_Test	No_Test
4	8778253	No_Test	No_Test	No_Test
4	8836969	No_Test	No_Test	No_Test
4	8922321	No_Test	No_Test	No_Test
4	9014045	No_Test	No_Test	No_Test
4	9078599	No_Test	No_Test	No_Test
4	9175605	No_Test	No_Test	No_Test
4	9318510	No_Test	No_Test	No_Test
4	9410719	No_Test	No_Test	No_Test
4	9510512	No_Test	No_Test	No_Test
4	9532122	No_Test	No_Test	No_Test
4	9580008	No_Test	No_Test	No_Test
4	9621570	No_Test	No_Test	No_Test
4	9674684	No_Test	No_Test	No_Test
4	9786663	No_Test	No_Test	No_Test
4	9793987	No_Test	No_Test	No_Test
4	9897430	No_Test	No_Test	No_Test
4	10193474	No_Test	No_Test	No_Test
4	11049269	No_Test	No_Test	No_Test
4	12070849	No_Test	No_Test	No_Test
4	12208154	No_Test	No_Test	No_Test
4	12473858	No_Test	No_Test	No_Test
4	12962840	No_Test	No_Test	No_Test
4	13255534	No_Test	No_Test	No_Test
4	13322074	No_Test	No_Test	No_Test
4	13499694	No_Test	No_Test	No_Test
4	14033880	No_Test	No_Test	No_Test
4	14305426	No_Test	No_Test	No_Test
4	14530571	No_Test	No_Test	No_Test
4	14988014	No_Test	No_Test	No_Test
4	15233684	No_Test	No_Test	No_Test
4	15577538	No_Test	No_Test	No_Test
4	15669140	No_Test	No_Test	No_Test
4	16084577	No_Test	No_Test	No_Test
4	16536652	No_Test	No_Test	No_Test
4	17289574	No_Test	No_Test	No_Test
4	17387738	No_Test	No_Test	No_Test
4	18023776	No_Test	No_Test	No_Test
4	18924038	No_Test	No_Test	No_Test
4	19151390	No_Test	No_Test	No_Test
4	20072862	No_Test	No_Test	No_Test
4	20263553	No_Test	No_Test	No_Test
4	21676235	No_Test	No_Test	No_Test
4	23026281	No_Test	No_Test	No_Test
4	23566497	No_Test	No_Test	No_Test
4	24031396	No_Test	No_Test	No_Test
4	24971674	No_Test	No_Test	No_Test
4	25294058	No_Test	No_Test	No_Test
4	25618510	No_Test	No_Test	No_Test
4	26787764	No_Test	No_Test	No_Test
4	27597029	No_Test	No_Test	No_Test
4	28824623	No_Test	No_Test	No_Test
4	30123651	No_Test	No_Test	No_Test
4	30248413	No_Test	No_Test	No_Test
4	30314753	No_Test	No_Test	No_Test
4	31715861	No_Test	No_Test	No_Test
4	32591216	No_Test	No_Test	No_Test
4	32782075	No_Test	No_Test	No_Test
4	33719401	No_Test	No_Test	No_Test
4	35006185	No_Test	No_Test	No_Test
4	35677222	No_Test	No_Test	No_Test
4	36480919	No_Test	No_Test	No_Test
4	36583386	No_Test	No_Test	No_Test
4	38238861	No_Test	No_Test	No_Test
4	39484148	No_Test	No_Test	No_Test
4	39731223	No_Test	No_Test	No_Test
4	40276263	No_Test	No_Test	No_Test
4	40624123	No_Test	No_Test	No_Test
4	40944495	No_Test	No_Test	No_Test
4	41298992	No_Test	No_Test	No_Test
4	42002144	No_Test	No_Test	No_Test
4	42249241	No_Test	No_Test	No_Test
4	42521312	No_Test	No_Test	No_Test
4	42905456	No_Test	No_Test	No_Test
4	43501937	No_Test	No_Test	No_Test
4	43554888	No_Test	No_Test	No_Test
4	43610617	No_Test	No_Test	No_Test
4	43702009	No_Test	No_Test	No_Test
4	43770363	No_Test	No_Test	No_Test
4	43829449	No_Test	No_Test	No_Test
4	43899928	No_Test	No_Test	No_Test
4	43971465	No_Test	No_Test	No_Test
4	44079987	No_Test	No_Test	No_Test
4	44142247	No_Test	No_Test	No_Test
4	44218913	No_Test	No_Test	No_Test
4	44396642	No_Test	No_Test	No_Test
4	44475489	No_Test	No_Test	No_Test
4	44684894	No_Test	No_Test	No_Test
4	44733376	No_Test	No_Test	No_Test
4	45298627	No_Test	No_Test	No_Test
4	45435298	No_Test	No_Test	No_Test
4	45603972	No_Test	No_Test	No_Test
4	45783367	No_Test	No_Test	No_Test
4	45899232	No_Test	No_Test	No_Test
4	45977762	No_Test	No_Test	No_Test
4	46096228	No_Test	No_Test	No_Test
4	46147176	No_Test	No_Test	No_Test
4	46203344	No_Test	No_Test	No_Test
4	46204517	No_Test	No_Test	No_Test
4	46302690	No_Test	No_Test	No_Test
4	46536196	No_Test	No_Test	No_Test
4	46651030	No_Test	No_Test	No_Test
4	46729339	No_Test	No_Test	No_Test
4	46793849	No_Test	No_Test	No_Test
4	46886205	No_Test	No_Test	No_Test
4	46948720	No_Test	No_Test	No_Test
4	47033150	No_Test	No_Test	No_Test
4	47114807	No_Test	No_Test	No_Test
4	47194070	No_Test	No_Test	No_Test
4	47241037	No_Test	No_Test	No_Test
4	47296603	No_Test	No_Test	No_Test
4	47346638	No_Test	No_Test	No_Test
4	47416922	No_Test	No_Test	No_Test
4	47510218	No_Test	No_Test	No_Test
4	47648073	No_Test	No_Test	No_Test
4	47740685	No_Test	No_Test	No_Test
4	47800044	No_Test	No_Test	No_Test
4	47875632	No_Test	No_Test	No_Test
4	48002103	No_Test	No_Test	No_Test
4	48053544	No_Test	No_Test	No_Test
4	48133794	No_Test	No_Test	No_Test
4	48222393	No_Test	No_Test	No_Test
4	48275459	No_Test	No_Test	No_Test
4	48350713	No_Test	No_Test	No_Test
4	48442502	No_Test	No_Test	No_Test
4	48569692	No_Test	No_Test	No_Test
4	48643257	No_Test	No_Test	No_Test
4	48742467	No_Test	No_Test	No_Test
4	48902672	No_Test	No_Test	No_Test
4	48986016	No_Test	No_Test	No_Test
4	49127886	No_Test	No_Test	No_Test
4	49214232	No_Test	No_Test	No_Test
4	49343742	No_Test	No_Test	No_Test
4	49408492	No_Test	No_Test	No_Test
4	49461352	No_Test	No_Test	No_Test
4	49518574	No_Test	No_Test	No_Test
4	49556059	No_Test	No_Test	No_Test
4	49597877	No_Test	No_Test	No_Test
4	49645171	No_Test	No_Test	No_Test
4	49678259	No_Test	No_Test	No_Test
4	49828162	No_Test	No_Test	No_Test
4	49902255	No_Test	No_Test	No_Test
4	49963417	No_Test	No_Test	No_Test
4	50000561	No_Test	No_Test	No_Test
4	50060206	No_Test	No_Test	No_Test
4	50093937	No_Test	No_Test	No_Test
4	50223267	No_Test	No_Test	No_Test
4	50289129	No_Test	No_Test	No_Test
4	50444359	No_Test	No_Test	No_Test
4	50498533	No_Test	No_Test	No_Test
4	50545890	No_Test	No_Test	No_Test
4	50672102	No_Test	No_Test	No_Test
4	50850285	No_Test	No_Test	No_Test
4	50946442	No_Test	No_Test	No_Test
4	51089231	No_Test	No_Test	No_Test
4	51113353	No_Test	No_Test	No_Test
4	51272076	No_Test	No_Test	No_Test
4	51330095	No_Test	No_Test	No_Test
4	51375575	No_Test	No_Test	No_Test
4	51460922	No_Test	No_Test	No_Test
4	51486154	No_Test	No_Test	No_Test
4	51546265	No_Test	No_Test	No_Test
4	51736487	No_Test	No_Test	No_Test
4	51815917	No_Test	No_Test	No_Test
4	51872562	No_Test	No_Test	No_Test
4	51957955	No_Test	No_Test	No_Test
4	52002411	No_Test	No_Test	No_Test
4	52068303	No_Test	No_Test	No_Test
4	52122999	No_Test	No_Test	No_Test
4	52205833	No_Test	No_Test	No_Test
5	21750	No_Test	No_Test	No_Test
5	105085	No_Test	No_Test	No_Test
5	160904	No_Test	No_Test	No_Test
5	384215	No_Test	No_Test	No_Test
5	425159	No_Test	No_Test	No_Test
5	464582	No_Test	No_Test	No_Test
5	523725	No_Test	No_Test	No_Test
5	558763	No_Test	No_Test	No_Test
5	595812	No_Test	No_Test	No_Test
5	628524	No_Test	No_Test	No_Test
5	825785	No_Test	No_Test	No_Test
5	984321	No_Test	No_Test	No_Test
5	1050346	No_Test	No_Test	No_Test
5	1092569	No_Test	No_Test	No_Test
5	1127602	No_Test	No_Test	No_Test
5	1282592	No_Test	No_Test	No_Test
5	1325450	No_Test	No_Test	No_Test
5	1358556	No_Test	No_Test	No_Test
5	1410248	No_Test	No_Test	No_Test
5	1442678	No_Test	No_Test	No_Test
5	1496131	No_Test	No_Test	No_Test
5	1536037	No_Test	No_Test	No_Test
5	1582267	No_Test	No_Test	No_Test
5	1624690	No_Test	No_Test	No_Test
5	1960856	No_Test	No_Test	No_Test
5	2069948	No_Test	No_Test	No_Test
5	2105040	No_Test	No_Test	No_Test
5	2167334	No_Test	No_Test	No_Test
5	2213518	No_Test	No_Test	No_Test
5	2324474	No_Test	No_Test	No_Test
5	2357871	No_Test	No_Test	No_Test
5	2440984	No_Test	No_Test	No_Test
5	2506014	No_Test	No_Test	No_Test
5	2563867	No_Test	No_Test	No_Test
5	2612793	No_Test	No_Test	No_Test
5	2672539	83	41	1
5	2718523	83	41	1
5	2737995	No_Test	No_Test	No_Test
5	2782337	No_Test	No_Test	No_Test
5	2851236	No_Test	No_Test	No_Test
5	2885214	No_Test	No_Test	No_Test
5	2911445	No_Test	No_Test	No_Test
5	3041109	No_Test	No_Test	No_Test
5	3207293	No_Test	No_Test	No_Test
5	3216947	No_Test	No_Test	No_Test
5	3263938	No_Test	No_Test	No_Test
5	3319234	No_Test	No_Test	No_Test
5	3428900	No_Test	No_Test	No_Test
5	3467767	No_Test	No_Test	No_Test
5	3525154	No_Test	No_Test	No_Test
5	3702823	No_Test	No_Test	No_Test
5	3731817	No_Test	No_Test	No_Test
5	3755641	No_Test	No_Test	No_Test
5	3832616	No_Test	No_Test	No_Test
5	3872203	No_Test	No_Test	No_Test
5	3939058	No_Test	No_Test	No_Test
5	4074944	No_Test	No_Test	No_Test
5	4137562	No_Test	No_Test	No_Test
5	4227990	No_Test	No_Test	No_Test
5	4269814	No_Test	No_Test	No_Test
5	4368128	No_Test	No_Test	No_Test
5	4395428	No_Test	No_Test	No_Test
5	4423839	No_Test	No_Test	No_Test
5	4453422	No_Test	No_Test	No_Test
5	4605275	No_Test	No_Test	No_Test
5	4682233	No_Test	No_Test	No_Test
5	4782386	No_Test	No_Test	No_Test
5	4848235	No_Test	No_Test	No_Test
5	5001282	No_Test	No_Test	No_Test
5	5192354	No_Test	No_Test	No_Test
5	5221711	No_Test	No_Test	No_Test
5	5285887	No_Test	No_Test	No_Test
5	5381035	No_Test	No_Test	No_Test
5	5480565	No_Test	No_Test	No_Test
5	5575791	No_Test	No_Test	No_Test
5	5621714	No_Test	No_Test	No_Test
5	5753185	No_Test	No_Test	No_Test
5	5794460	No_Test	No_Test	No_Test
5	6149022	No_Test	No_Test	No_Test
5	8820984	No_Test	No_Test	No_Test
5	9698664	No_Test	No_Test	No_Test
5	11767409	No_Test	No_Test	No_Test
5	15038963	No_Test	No_Test	No_Test
5	18203260	No_Test	No_Test	No_Test
5	22024638	No_Test	No_Test	No_Test
5	24193817	No_Test	No_Test	No_Test
5	24314289	No_Test	No_Test	No_Test
5	25462356	No_Test	No_Test	No_Test
5	27082044	No_Test	No_Test	No_Test
5	27112496	No_Test	No_Test	No_Test
5	27124210	No_Test	No_Test	No_Test
5	27169812	No_Test	No_Test	No_Test
5	27611613	No_Test	No_Test	No_Test
5	27623917	No_Test	No_Test	No_Test
5	27739653	No_Test	No_Test	No_Test
5	27762168	No_Test	No_Test	No_Test
5	27856064	No_Test	No_Test	No_Test
5	28655905	No_Test	No_Test	No_Test
5	29122174	No_Test	No_Test	No_Test
5	29244629	No_Test	No_Test	No_Test
5	29268362	No_Test	No_Test	No_Test
5	29409041	No_Test	No_Test	No_Test
5	29824759	No_Test	No_Test	No_Test
5	29852798	No_Test	No_Test	No_Test
5	30005876	No_Test	No_Test	No_Test
5	30023284	No_Test	No_Test	No_Test
5	30334765	No_Test	No_Test	No_Test
5	30537465	No_Test	No_Test	No_Test
5	31068959	No_Test	No_Test	No_Test
5	31119733	No_Test	No_Test	No_Test
5	31243247	No_Test	No_Test	No_Test
5	31367025	No_Test	No_Test	No_Test
5	31427594	No_Test	No_Test	No_Test
5	31541462	No_Test	No_Test	No_Test
5	31584490	No_Test	No_Test	No_Test
5	31601400	No_Test	No_Test	No_Test
5	31666172	No_Test	No_Test	No_Test
5	31720739	No_Test	No_Test	No_Test
5	31756622	No_Test	No_Test	No_Test
5	31822052	No_Test	No_Test	No_Test
5	31873991	No_Test	No_Test	No_Test
5	31932170	No_Test	No_Test	No_Test
5	32036641	No_Test	No_Test	No_Test
5	32095735	No_Test	No_Test	No_Test
5	32123938	No_Test	No_Test	No_Test
5	32397451	No_Test	No_Test	No_Test
5	32594828	No_Test	No_Test	No_Test
5	32628753	No_Test	No_Test	No_Test
5	32832462	No_Test	No_Test	No_Test
5	32922250	No_Test	No_Test	No_Test
5	33001491	No_Test	No_Test	No_Test
5	33248314	No_Test	No_Test	No_Test
5	33318788	No_Test	No_Test	No_Test
5	33343764	No_Test	No_Test	No_Test
5	33398163	No_Test	No_Test	No_Test
5	33444202	No_Test	No_Test	No_Test
5	33536375	No_Test	No_Test	No_Test
5	33739867	No_Test	No_Test	No_Test
5	33769022	No_Test	No_Test	No_Test
5	33887621	No_Test	No_Test	No_Test
5	33920300	No_Test	No_Test	No_Test
5	34006356	No_Test	No_Test	No_Test
5	34054092	No_Test	No_Test	No_Test
5	34112269	No_Test	No_Test	No_Test
5	34199787	No_Test	No_Test	No_Test
5	34272637	No_Test	No_Test	No_Test
5	34305148	No_Test	No_Test	No_Test
5	34352276	No_Test	No_Test	No_Test
5	34386052	No_Test	No_Test	No_Test
5	34461135	No_Test	No_Test	No_Test
5	34504893	No_Test	No_Test	No_Test
5	34565334	No_Test	No_Test	No_Test
5	34807194	No_Test	No_Test	No_Test
5	34841194	No_Test	No_Test	No_Test
5	34891673	No_Test	No_Test	No_Test
5	34963636	No_Test	No_Test	No_Test
5	35005617	No_Test	No_Test	No_Test
5	35036404	No_Test	No_Test	No_Test
5	35072735	No_Test	No_Test	No_Test
5	35101291	No_Test	No_Test	No_Test
5	35158609	No_Test	No_Test	No_Test
5	35209993	No_Test	No_Test	No_Test
5	35247222	No_Test	No_Test	No_Test
5	35309800	No_Test	No_Test	No_Test
5	35374668	No_Test	No_Test	No_Test
5	35423627	No_Test	No_Test	No_Test
5	35467214	No_Test	No_Test	No_Test
5	35597149	No_Test	No_Test	No_Test
5	35638821	No_Test	No_Test	No_Test
5	35722019	No_Test	No_Test	No_Test
5	35789512	No_Test	No_Test	No_Test
5	35921493	No_Test	No_Test	No_Test
5	35961486	84	34	0.101136
5	35995131	84	35	0.155656
5	36025982	84	35	0.155656
5	36046937	84	38	0.445205
5	36119852	83	37	0.379999
5	36275578	82	36	0.320293
5	36311870	82	36	0.320293
5	36338646	84	38	0.445205
5	36398530	84	38	0.445205
5	36473160	83	37	0.379999
5	36479027	83	37	0.379999
5	36676544	83	37	0.379999
5	36712170	No_Test	No_Test	No_Test
5	36748078	No_Test	No_Test	No_Test
5	36841215	No_Test	No_Test	No_Test
5	36917839	No_Test	No_Test	No_Test
5	36962030	83	37	0.379999
5	37039750	83	39	0.660884
5	37059445	83	39	0.660884
5	37139944	83	39	0.660884
5	37317508	84	40	0.743644
5	37333428	84	40	0.743644
5	37361399	84	41	0.913202
5	37405444	84	41	0.913202
5	37484301	84	41	0.913202
5	37550193	84	41	0.913202
5	37595926	84	41	0.913202
5	37699648	84	41	0.913202
5	37770680	83	40	0.826405
5	37882533	83	40	0.826405
5	37900941	84	41	0.913202
5	37940835	84	41	0.913202
5	37987089	84	41	0.913202
5	38035040	84	41	0.913202
5	38124189	84	41	0.913202
5	38138511	84	41	0.913202
5	38280990	84	42	1
5	38326967	84	42	1
5	38364001	84	41	0.913202
5	38388893	84	41	0.913202
5	38472343	84	41	0.913202
5	38597425	84	41	0.913202
5	38679910	84	41	0.913202
5	38700130	84	41	0.913202
5	38856557	84	41	0.913202
5	38890959	84	42	1
5	38943214	84	42	1
5	38993543	84	42	1
5	39097082	84	42	1
5	39151875	84	42	1
5	39187571	84	42	1
5	39271942	84	42	1
5	39396012	84	42	1
5	39419467	83	41	1
5	39513987	No_Test	No_Test	No_Test
5	39546900	No_Test	No_Test	No_Test
5	39696120	No_Test	No_Test	No_Test
5	39809905	No_Test	No_Test	No_Test
5	39821466	No_Test	No_Test	No_Test
5	39886822	No_Test	No_Test	No_Test
5	39990476	No_Test	No_Test	No_Test
5	40040158	No_Test	No_Test	No_Test
5	40170977	No_Test	No_Test	No_Test
5	40193010	No_Test	No_Test	No_Test
5	40295481	No_Test	No_Test	No_Test
5	40344471	No_Test	No_Test	No_Test
5	40415432	No_Test	No_Test	No_Test
5	40481751	No_Test	No_Test	No_Test
5	40684517	No_Test	No_Test	No_Test
5	40696165	No_Test	No_Test	No_Test
5	40946970	No_Test	No_Test	No_Test
5	40974254	No_Test	No_Test	No_Test
5	41007475	No_Test	No_Test	No_Test
5	41075707	No_Test	No_Test	No_Test
5	41265253	No_Test	No_Test	No_Test
5	41294649	No_Test	No_Test	No_Test
5	41327670	No_Test	No_Test	No_Test
5	41352910	No_Test	No_Test	No_Test
5	41398449	No_Test	No_Test	No_Test
5	41645388	No_Test	No_Test	No_Test
5	41674471	No_Test	No_Test	No_Test
5	41712419	No_Test	No_Test	No_Test
5	41754397	No_Test	No_Test	No_Test
5	41893109	No_Test	No_Test	No_Test
5	41897022	No_Test	No_Test	No_Test
5	42090709	No_Test	No_Test	No_Test
5	42119049	No_Test	No_Test	No_Test
6	493964	No_Test	No_Test	No_Test
6	501731	No_Test	No_Test	No_Test
6	669123	No_Test	No_Test	No_Test
6	743583	No_Test	No_Test	No_Test
6	801649	No_Test	No_Test	No_Test
6	921254	No_Test	No_Test	No_Test
6	980998	No_Test	No_Test	No_Test
6	1018033	No_Test	No_Test	No_Test
6	1118921	No_Test	No_Test	No_Test
6	1234490	No_Test	No_Test	No_Test
6	1295911	No_Test	No_Test	No_Test
6	1346405	No_Test	No_Test	No_Test
6	1404673	No_Test	No_Test	No_Test
6	1472218	No_Test	No_Test	No_Test
6	1532017	No_Test	No_Test	No_Test
6	1627366	No_Test	No_Test	No_Test
6	1673727	No_Test	No_Test	No_Test
6	1755532	No_Test	No_Test	No_Test
6	2104129	No_Test	No_Test	No_Test
6	2280323	No_Test	No_Test	No_Test
6	2352768	No_Test	No_Test	No_Test
6	2420702	No_Test	No_Test	No_Test
6	2508365	No_Test	No_Test	No_Test
6	2624221	No_Test	No_Test	No_Test
6	2676998	No_Test	No_Test	No_Test
6	2749838	No_Test	No_Test	No_Test
6	3017454	No_Test	No_Test	No_Test
6	3104699	No_Test	No_Test	No_Test
6	3170761	No_Test	No_Test	No_Test
6	3226750	No_Test	No_Test	No_Test
6	3279594	No_Test	No_Test	No_Test
6	3362688	No_Test	No_Test	No_Test
6	3397159	No_Test	No_Test	No_Test
6	3643449	No_Test	No_Test	No_Test
6	3914220	No_Test	No_Test	No_Test
6	3975042	No_Test	No_Test	No_Test
6	4157597	No_Test	No_Test	No_Test
6	4245837	No_Test	No_Test	No_Test
6	4335715	No_Test	No_Test	No_Test
6	4456132	No_Test	No_Test	No_Test
6	4584430	No_Test	No_Test	No_Test
6	4651121	No_Test	No_Test	No_Test
6	4826081	No_Test	No_Test	No_Test
6	4941014	No_Test	No_Test	No_Test
6	5001043	No_Test	No_Test	No_Test
6	5064301	No_Test	No_Test	No_Test
6	5140936	No_Test	No_Test	No_Test
6	5202219	No_Test	No_Test	No_Test
6	5303094	No_Test	No_Test	No_Test
6	5324457	No_Test	No_Test	No_Test
6	5381609	No_Test	No_Test	No_Test
6	5436003	No_Test	No_Test	No_Test
6	5499125	No_Test	No_Test	No_Test
6	5597303	No_Test	No_Test	No_Test
6	5666361	No_Test	No_Test	No_Test
6	5835215	No_Test	No_Test	No_Test
6	5853765	No_Test	No_Test	No_Test
6	5995831	No_Test	No_Test	No_Test
6	6099232	No_Test	No_Test	No_Test
6	6146667	No_Test	No_Test	No_Test
6	6214894	No_Test	No_Test	No_Test
6	6310656	No_Test	No_Test	No_Test
6	6493434	No_Test	No_Test	No_Test
6	6716017	No_Test	No_Test	No_Test
6	6803119	No_Test	No_Test	No_Test
6	6843843	No_Test	No_Test	No_Test
6	6919668	No_Test	No_Test	No_Test
6	7078527	No_Test	No_Test	No_Test
6	7265304	No_Test	No_Test	No_Test
6	7620868	No_Test	No_Test	No_Test
6	7689180	No_Test	No_Test	No_Test
6	7762338	No_Test	No_Test	No_Test
6	7841986	No_Test	No_Test	No_Test
6	7923990	No_Test	No_Test	No_Test
6	8021182	No_Test	No_Test	No_Test
6	8085085	No_Test	No_Test	No_Test
6	8178935	No_Test	No_Test	No_Test
6	8221934	No_Test	No_Test	No_Test
6	8343876	No_Test	No_Test	No_Test
6	8488833	No_Test	No_Test	No_Test
6	8636013	No_Test	No_Test	No_Test
6	8808577	No_Test	No_Test	No_Test
6	8985500	No_Test	No_Test	No_Test
6	9087027	No_Test	No_Test	No_Test
6	9163989	No_Test	No_Test	No_Test
6	9227148	No_Test	No_Test	No_Test
6	9274481	No_Test	No_Test	No_Test
6	9453068	No_Test	No_Test	No_Test
6	9679385	No_Test	No_Test	No_Test
6	9767612	No_Test	No_Test	No_Test
6	9813969	No_Test	No_Test	No_Test
6	9971772	No_Test	No_Test	No_Test
6	10143832	No_Test	No_Test	No_Test
6	10260260	No_Test	No_Test	No_Test
6	10344093	No_Test	No_Test	No_Test
6	10402418	No_Test	No_Test	No_Test
6	10483693	No_Test	No_Test	No_Test
6	10712690	No_Test	No_Test	No_Test
6	10809898	No_Test	No_Test	No_Test
6	10851807	No_Test	No_Test	No_Test
6	10919443	No_Test	No_Test	No_Test
6	11019800	No_Test	No_Test	No_Test
6	11124796	No_Test	No_Test	No_Test
6	11191735	No_Test	No_Test	No_Test
6	11269900	No_Test	No_Test	No_Test
6	11360371	No_Test	No_Test	No_Test
6	11506438	No_Test	No_Test	No_Test
6	11686193	No_Test	No_Test	No_Test
6	11813160	No_Test	No_Test	No_Test
6	11871084	No_Test	No_Test	No_Test
6	11975393	No_Test	No_Test	No_Test
6	12155913	No_Test	No_Test	No_Test
6	12200543	No_Test	No_Test	No_Test
6	12278627	No_Test	No_Test	No_Test
6	12372846	No_Test	No_Test	No_Test
6	12441358	No_Test	No_Test	No_Test
6	12571378	No_Test	No_Test	No_Test
6	12843589	No_Test	No_Test	No_Test
6	12941178	No_Test	No_Test	No_Test
6	12990773	No_Test	No_Test	No_Test
6	13035696	No_Test	No_Test	No_Test
6	13220273	No_Test	No_Test	No_Test
6	13264621	No_Test	No_Test	No_Test
6	13345871	No_Test	No_Test	No_Test
6	13429255	No_Test	No_Test	No_Test
6	13499326	No_Test	No_Test	No_Test
6	13555487	No_Test	No_Test	No_Test
6	13649273	No_Test	No_Test	No_Test
6	13759357	No_Test	No_Test	No_Test
6	13847595	No_Test	No_Test	No_Test
6	13917815	No_Test	No_Test	No_Test
6	14094641	No_Test	No_Test	No_Test
6	14174887	No_Test	No_Test	No_Test
6	14281072	No_Test	No_Test	No_Test
6	14363799	No_Test	No_Test	No_Test
6	14402114	No_Test	No_Test	No_Test
6	14495135	No_Test	No_Test	No_Test
6	14554440	No_Test	No_Test	No_Test
6	14725159	No_Test	No_Test	No_Test
6	14780835	No_Test	No_Test	No_Test
6	14901930	No_Test	No_Test	No_Test
6	14967527	No_Test	No_Test	No_Test
6	15074859	No_Test	No_Test	No_Test
6	15157976	No_Test	No_Test	No_Test
6	15231313	No_Test	No_Test	No_Test
6	15284944	No_Test	No_Test	No_Test
6	15331127	No_Test	No_Test	No_Test
6	15418909	No_Test	No_Test	No_Test
6	15495234	No_Test	No_Test	No_Test
6	15614187	No_Test	No_Test	No_Test
6	15745642	No_Test	No_Test	No_Test
6	15841692	No_Test	No_Test	No_Test
6	15895973	No_Test	No_Test	No_Test
6	15959069	No_Test	No_Test	No_Test
6	16009748	No_Test	No_Test	No_Test
6	16133204	No_Test	No_Test	No_Test
6	16182609	No_Test	No_Test	No_Test
6	16256683	No_Test	No_Test	No_Test
6	16365309	No_Test	No_Test	No_Test
6	16423204	No_Test	No_Test	No_Test
6	16441080	No_Test	No_Test	No_Test
6	16714933	No_Test	No_Test	No_Test
6	16790675	No_Test	No_Test	No_Test
6	16837448	No_Test	No_Test	No_Test
6	16899074	No_Test	No_Test	No_Test
6	16968506	No_Test	No_Test	No_Test
6	17232870	No_Test	No_Test	No_Test
6	17401316	No_Test	No_Test	No_Test
6	17453976	No_Test	No_Test	No_Test
6	17672411	No_Test	No_Test	No_Test
6	18230296	No_Test	No_Test	No_Test
6	18446052	No_Test	No_Test	No_Test
6	18641000	No_Test	No_Test	No_Test
6	18788512	No_Test	No_Test	No_Test
6	18970072	No_Test	No_Test	No_Test
6	19486921	No_Test	No_Test	No_Test
6	19744952	No_Test	No_Test	No_Test
6	20353073	No_Test	No_Test	No_Test
6	20570157	No_Test	No_Test	No_Test
6	20686842	No_Test	No_Test	No_Test
6	21143967	No_Test	No_Test	No_Test
6	21516983	No_Test	No_Test	No_Test
6	21786787	No_Test	No_Test	No_Test
6	22478790	No_Test	No_Test	No_Test
6	23423070	No_Test	No_Test	No_Test
6	24628613	No_Test	No_Test	No_Test
6	24723754	No_Test	No_Test	No_Test
6	26103041	No_Test	No_Test	No_Test
6	26151237	No_Test	No_Test	No_Test
6	26848852	No_Test	No_Test	No_Test
6	29185593	No_Test	No_Test	No_Test
6	29695318	No_Test	No_Test	No_Test
6	31085380	No_Test	No_Test	No_Test
6	31352488	No_Test	No_Test	No_Test
6	32201984	No_Test	No_Test	No_Test
6	32783474	No_Test	No_Test	No_Test
6	33000707	No_Test	No_Test	No_Test
6	33455115	No_Test	No_Test	No_Test
6	34540898	No_Test	No_Test	No_Test
6	35133820	No_Test	No_Test	No_Test
6	35886438	No_Test	No_Test	No_Test
6	36978146	No_Test	No_Test	No_Test
6	37062726	No_Test	No_Test	No_Test
6	38073750	No_Test	No_Test	No_Test
6	38195052	No_Test	No_Test	No_Test
6	38435794	No_Test	No_Test	No_Test
6	38527444	No_Test	No_Test	No_Test
6	38920680	No_Test	No_Test	No_Test
6	39188086	No_Test	No_Test	No_Test
6	39294410	No_Test	No_Test	No_Test
6	39399409	No_Test	No_Test	No_Test
6	39693731	No_Test	No_Test	No_Test
6	40116979	No_Test	No_Test	No_Test
6	41147967	No_Test	No_Test	No_Test
6	41376571	No_Test	No_Test	No_Test
6	41585697	No_Test	No_Test	No_Test
6	41974977	No_Test	No_Test	No_Test
6	43064582	No_Test	No_Test	No_Test
6	43269264	No_Test	No_Test	No_Test
6	43461818	No_Test	No_Test	No_Test
6	43644895	No_Test	No_Test	No_Test
6	43996760	No_Test	No_Test	No_Test
6	44190937	No_Test	No_Test	No_Test
6	44533520	No_Test	No_Test	No_Test
6	45035185	No_Test	No_Test	No_Test
6	45534484	No_Test	No_Test	No_Test
6	46295298	No_Test	No_Test	No_Test
6	46719374	No_Test	No_Test	No_Test
6	46805251	No_Test	No_Test	No_Test
6	46855442	No_Test	No_Test	No_Test
6	46907841	No_Test	No_Test	No_Test
6	46957939	No_Test	No_Test	No_Test
6	47112305	No_Test	No_Test	No_Test
6	47224247	No_Test	No_Test	No_Test
6	47337202	No_Test	No_Test	No_Test
6	47452526	No_Test	No_Test	No_Test
6	47518032	No_Test	No_Test	No_Test
6	47573235	No_Test	No_Test	No_Test
6	47610879	No_Test	No_Test	No_Test
6	47722575	No_Test	No_Test	No_Test
6	47769455	No_Test	No_Test	No_Test
6	47869389	No_Test	No_Test	No_Test
6	47933744	No_Test	No_Test	No_Test
6	47970654	No_Test	No_Test	No_Test
6	48080474	No_Test	No_Test	No_Test
6	48157501	No_Test	No_Test	No_Test
6	48211587	No_Test	No_Test	No_Test
6	48252623	No_Test	No_Test	No_Test
6	48344234	No_Test	No_Test	No_Test
6	48385426	No_Test	No_Test	No_Test
6	48444236	No_Test	No_Test	No_Test
6	48549090	No_Test	No_Test	No_Test
6	48614384	No_Test	No_Test	No_Test
6	48664312	No_Test	No_Test	No_Test
6	48725006	No_Test	No_Test	No_Test
6	48875217	No_Test	No_Test	No_Test
6	49089182	No_Test	No_Test	No_Test
6	49235940	No_Test	No_Test	No_Test
6	49289477	No_Test	No_Test	No_Test
6	49385731	No_Test	No_Test	No_Test
6	49429943	No_Test	No_Test	No_Test
6	49588829	No_Test	No_Test	No_Test
6	49706309	No_Test	No_Test	No_Test
6	49810204	No_Test	No_Test	No_Test
6	49931403	No_Test	No_Test	No_Test
6	49943935	No_Test	No_Test	No_Test
6	50112627	No_Test	No_Test	No_Test
6	50171806	No_Test	No_Test	No_Test
6	50244483	No_Test	No_Test	No_Test
6	50323138	No_Test	No_Test	No_Test
6	50393844	No_Test	No_Test	No_Test
6	50588869	No_Test	No_Test	No_Test
6	50711282	No_Test	No_Test	No_Test
6	50773950	No_Test	No_Test	No_Test
6	50788880	No_Test	No_Test	No_Test
6	50818472	No_Test	No_Test	No_Test
6	50892337	No_Test	No_Test	No_Test
6	50936449	No_Test	No_Test	No_Test
6	51072096	No_Test	No_Test	No_Test
6	51128748	No_Test	No_Test	No_Test
6	51169689	No_Test	No_Test	No_Test
6	51268017	No_Test	No_Test	No_Test
6	51316639	No_Test	No_Test	No_Test
7	155936	No_Test	No_Test	No_Test
7	190501	No_Test	No_Test	No_Test
7	265250	No_Test	No_Test	No_Test
7	313803	No_Test	No_Test	No_Test
7	444904	No_Test	No_Test	No_Test
7	532902	No_Test	No_Test	No_Test
7	567843	No_Test	No_Test	No_Test
7	680033	No_Test	No_Test	No_Test
7	729093	No_Test	No_Test	No_Test
7	860019	No_Test	No_Test	No_Test
7	957723	84	40	0.743644
7	1037460	84	40	0.743644
7	1121927	84	40	0.743644
7	1184634	84	40	0.743644
7	1249059	84	40	0.743644
7	1297229	84	38	0.445205
7	1338493	84	38	0.445205
7	1385153	84	38	0.445205
7	1423980	No_Test	No_Test	No_Test
7	1536458	No_Test	No_Test	No_Test
7	1576838	No_Test	No_Test	No_Test
7	1632501	No_Test	No_Test	No_Test
7	1670069	No_Test	No_Test	No_Test
7	1705608	No_Test	No_Test	No_Test
7	1751679	No_Test	No_Test	No_Test
7	1810189	No_Test	No_Test	No_Test
7	2060674	No_Test	No_Test	No_Test
7	2128629	No_Test	No_Test	No_Test
7	2222940	No_Test	No_Test	No_Test
7	2287735	No_Test	No_Test	No_Test
7	2322645	No_Test	No_Test	No_Test
7	2438308	No_Test	No_Test	No_Test
7	2532517	No_Test	No_Test	No_Test
7	2600156	No_Test	No_Test	No_Test
7	2666285	No_Test	No_Test	No_Test
7	2759942	No_Test	No_Test	No_Test
7	2804779	No_Test	No_Test	No_Test
7	2834114	No_Test	No_Test	No_Test
7	2949768	No_Test	No_Test	No_Test
7	3062578	No_Test	No_Test	No_Test
7	3163093	No_Test	No_Test	No_Test
7	3167571	No_Test	No_Test	No_Test
7	3300645	No_Test	No_Test	No_Test
7	3337039	No_Test	No_Test	No_Test
7	3409307	No_Test	No_Test	No_Test
7	3467915	No_Test	No_Test	No_Test
7	3644699	No_Test	No_Test	No_Test
7	3713267	No_Test	No_Test	No_Test
7	3753849	No_Test	No_Test	No_Test
7	3872947	No_Test	No_Test	No_Test
7	3981112	No_Test	No_Test	No_Test
7	4018151	No_Test	No_Test	No_Test
7	4237522	No_Test	No_Test	No_Test
7	4277666	No_Test	No_Test	No_Test
7	4337391	No_Test	No_Test	No_Test
7	4429189	No_Test	No_Test	No_Test
7	4536312	No_Test	No_Test	No_Test
7	4611880	No_Test	No_Test	No_Test
7	4688675	No_Test	No_Test	No_Test
7	4730593	No_Test	No_Test	No_Test
7	4885291	No_Test	No_Test	No_Test
7	4968848	No_Test	No_Test	No_Test
7	5016125	No_Test	No_Test	No_Test
7	5062637	No_Test	No_Test	No_Test
7	5145587	No_Test	No_Test	No_Test
7	5191003	No_Test	No_Test	No_Test
7	5265136	No_Test	No_Test	No_Test
7	5391104	No_Test	No_Test	No_Test
7	5456442	No_Test	No_Test	No_Test
7	5529532	No_Test	No_Test	No_Test
7	5798679	No_Test	No_Test	No_Test
7	5901279	No_Test	No_Test	No_Test
7	5938285	No_Test	No_Test	No_Test
7	5982921	No_Test	No_Test	No_Test
7	6028089	No_Test	No_Test	No_Test
7	6108248	No_Test	No_Test	No_Test
7	6163487	No_Test	No_Test	No_Test
7	6200435	No_Test	No_Test	No_Test
7	6390761	84	45	0.585647
7	6444246	No_Test	No_Test	No_Test
7	6491168	No_Test	No_Test	No_Test
7	6559823	No_Test	No_Test	No_Test
7	6594458	No_Test	No_Test	No_Test
7	6643125	No_Test	No_Test	No_Test
7	6765164	No_Test	No_Test	No_Test
7	6819959	No_Test	No_Test	No_Test
7	6898693	No_Test	No_Test	No_Test
7	6985620	No_Test	No_Test	No_Test
7	7024929	No_Test	No_Test	No_Test
7	7070970	No_Test	No_Test	No_Test
7	7134727	No_Test	No_Test	No_Test
7	7199289	No_Test	No_Test	No_Test
7	7245899	No_Test	No_Test	No_Test
7	7323722	No_Test	No_Test	No_Test
7	7409086	No_Test	No_Test	No_Test
7	7528747	No_Test	No_Test	No_Test
7	7545073	No_Test	No_Test	No_Test
7	7618741	No_Test	No_Test	No_Test
7	7658072	No_Test	No_Test	No_Test
7	7705501	No_Test	No_Test	No_Test
7	7771549	No_Test	No_Test	No_Test
7	7851767	No_Test	No_Test	No_Test
7	7952738	No_Test	No_Test	No_Test
7	7989492	No_Test	No_Test	No_Test
7	8024362	No_Test	No_Test	No_Test
7	8057681	No_Test	No_Test	No_Test
7	8151504	No_Test	No_Test	No_Test
7	8206004	No_Test	No_Test	No_Test
7	8251589	No_Test	No_Test	No_Test
7	8309503	No_Test	No_Test	No_Test
7	8367502	No_Test	No_Test	No_Test
7	8425687	No_Test	No_Test	No_Test
7	8460028	No_Test	No_Test	No_Test
7	8528893	No_Test	No_Test	No_Test
7	8576746	No_Test	No_Test	No_Test
7	8632178	No_Test	No_Test	No_Test
7	8697890	No_Test	No_Test	No_Test
7	8739263	No_Test	No_Test	No_Test
7	8789695	No_Test	No_Test	No_Test
7	8928888	No_Test	No_Test	No_Test
7	8969904	No_Test	No_Test	No_Test
7	9007029	No_Test	No_Test	No_Test
7	9047011	No_Test	No_Test	No_Test
7	9098060	No_Test	No_Test	No_Test
7	9143502	No_Test	No_Test	No_Test
7	9305057	No_Test	No_Test	No_Test
7	9342241	No_Test	No_Test	No_Test
7	9409467	No_Test	No_Test	No_Test
7	9439870	84	36	0.229864
7	9489274	84	36	0.229864
7	9572695	84	36	0.229864
7	9665913	No_Test	No_Test	No_Test
7	9730337	No_Test	No_Test	No_Test
7	9820764	No_Test	No_Test	No_Test
7	9847029	No_Test	No_Test	No_Test
7	9909832	No_Test	No_Test	No_Test
7	10054874	No_Test	No_Test	No_Test
7	10165542	No_Test	No_Test	No_Test
7	10241187	No_Test	No_Test	No_Test
7	10286005	No_Test	No_Test	No_Test
7	10453460	No_Test	No_Test	No_Test
7	10501318	No_Test	No_Test	No_Test
7	10539892	No_Test	No_Test	No_Test
7	10736049	No_Test	No_Test	No_Test
7	11031953	No_Test	No_Test	No_Test
7	11196802	No_Test	No_Test	No_Test
7	12441147	No_Test	No_Test	No_Test
7	13346801	No_Test	No_Test	No_Test
7	13540657	No_Test	No_Test	No_Test
7	13594605	No_Test	No_Test	No_Test
7	13784462	No_Test	No_Test	No_Test
7	14092832	No_Test	No_Test	No_Test
7	14158741	No_Test	No_Test	No_Test
7	14344298	No_Test	No_Test	No_Test
7	14385106	No_Test	No_Test	No_Test
7	14505370	No_Test	No_Test	No_Test
7	14917572	No_Test	No_Test	No_Test
7	14949725	No_Test	No_Test	No_Test
7	15066276	No_Test	No_Test	No_Test
7	15104950	No_Test	No_Test	No_Test
7	15172753	No_Test	No_Test	No_Test
7	15224667	No_Test	No_Test	No_Test
7	15268423	No_Test	No_Test	No_Test
7	15417090	No_Test	No_Test	No_Test
7	15481583	No_Test	No_Test	No_Test
7	15677304	No_Test	No_Test	No_Test
7	15750880	No_Test	No_Test	No_Test
7	15804237	No_Test	No_Test	No_Test
7	15836034	No_Test	No_Test	No_Test
7	15887510	No_Test	No_Test	No_Test
7	15960048	No_Test	No_Test	No_Test
7	16111431	No_Test	No_Test	No_Test
7	16121771	No_Test	No_Test	No_Test
7	16190796	No_Test	No_Test	No_Test
7	16244037	No_Test	No_Test	No_Test
7	16486076	No_Test	No_Test	No_Test
7	16531035	No_Test	No_Test	No_Test
7	16582884	No_Test	No_Test	No_Test
7	16625092	No_Test	No_Test	No_Test
7	16788563	No_Test	No_Test	No_Test
7	17022485	No_Test	No_Test	No_Test
7	17181419	No_Test	No_Test	No_Test
7	17449401	No_Test	No_Test	No_Test
7	17699946	No_Test	No_Test	No_Test
7	18382782	No_Test	No_Test	No_Test
7	18723135	No_Test	No_Test	No_Test
7	20626887	No_Test	No_Test	No_Test
7	21255540	No_Test	No_Test	No_Test
7	21293829	No_Test	No_Test	No_Test
7	22970212	No_Test	No_Test	No_Test
7	23456879	No_Test	No_Test	No_Test
7	24489733	No_Test	No_Test	No_Test
7	24508189	No_Test	No_Test	No_Test
7	25078333	No_Test	No_Test	No_Test
7	27011688	No_Test	No_Test	No_Test
7	27503018	No_Test	No_Test	No_Test
7	28059713	No_Test	No_Test	No_Test
7	28935619	No_Test	No_Test	No_Test
7	29400223	No_Test	No_Test	No_Test
7	29946583	No_Test	No_Test	No_Test
7	30398934	No_Test	No_Test	No_Test
7	31263344	No_Test	No_Test	No_Test
7	32484469	No_Test	No_Test	No_Test
7	33227966	No_Test	No_Test	No_Test
7	33595655	No_Test	No_Test	No_Test
7	34157286	No_Test	No_Test	No_Test
7	34451110	No_Test	No_Test	No_Test
7	35006083	No_Test	No_Test	No_Test
7	35058752	No_Test	No_Test	No_Test
7	35411154	No_Test	No_Test	No_Test
7	35483387	No_Test	No_Test	No_Test
7	35613115	No_Test	No_Test	No_Test
7	35685118	No_Test	No_Test	No_Test
7	35784231	No_Test	No_Test	No_Test
7	35868100	No_Test	No_Test	No_Test
7	35979624	No_Test	No_Test	No_Test
7	36036751	No_Test	No_Test	No_Test
7	36170156	No_Test	No_Test	No_Test
7	36245160	No_Test	No_Test	No_Test
7	36439830	No_Test	No_Test	No_Test
7	36493756	No_Test	No_Test	No_Test
7	36637968	No_Test	No_Test	No_Test
7	36679589	No_Test	No_Test	No_Test
7	36772289	No_Test	No_Test	No_Test
7	36782882	No_Test	No_Test	No_Test
7	36894956	No_Test	No_Test	No_Test
7	36935345	No_Test	No_Test	No_Test
7	36993208	No_Test	No_Test	No_Test
7	37049207	No_Test	No_Test	No_Test
7	37098897	No_Test	No_Test	No_Test
7	37166523	No_Test	No_Test	No_Test
7	37177741	No_Test	No_Test	No_Test
7	37280491	No_Test	No_Test	No_Test
7	37321895	No_Test	No_Test	No_Test
7	37448652	No_Test	No_Test	No_Test
7	37616073	No_Test	No_Test	No_Test
7	37719046	No_Test	No_Test	No_Test
7	37781401	No_Test	No_Test	No_Test
7	37888361	No_Test	No_Test	No_Test
7	38066078	No_Test	No_Test	No_Test
7	38106679	No_Test	No_Test	No_Test
7	38142772	No_Test	No_Test	No_Test
7	38201349	No_Test	No_Test	No_Test
7	38295714	No_Test	No_Test	No_Test
7	38390079	No_Test	No_Test	No_Test
7	38504182	No_Test	No_Test	No_Test
7	38555656	No_Test	No_Test	No_Test
7	38592439	No_Test	No_Test	No_Test
7	38649533	No_Test	No_Test	No_Test
7	38770938	No_Test	No_Test	No_Test
7	38820121	No_Test	No_Test	No_Test
7	38900298	No_Test	No_Test	No_Test
7	39007503	No_Test	No_Test	No_Test
7	39121324	No_Test	No_Test	No_Test
7	39181995	No_Test	No_Test	No_Test
7	39776460	No_Test	No_Test	No_Test
7	40304782	No_Test	No_Test	No_Test
7	40402976	No_Test	No_Test	No_Test
7	40504565	No_Test	No_Test	No_Test
7	40573526	No_Test	No_Test	No_Test
7	40736523	No_Test	No_Test	No_Test
7	40896029	No_Test	No_Test	No_Test
7	41246855	No_Test	No_Test	No_Test
7	41436164	No_Test	No_Test	No_Test
7	41692787	No_Test	No_Test	No_Test
7	41838721	No_Test	No_Test	No_Test
7	42048848	No_Test	No_Test	No_Test
7	42222270	No_Test	No_Test	No_Test
7	42323346	No_Test	No_Test	No_Test
7	42396323	No_Test	No_Test	No_Test
7	42459910	No_Test	No_Test	No_Test
7	42588941	No_Test	No_Test	No_Test
7	42640211	No_Test	No_Test	No_Test
7	42732864	No_Test	No_Test	No_Test
7	42797211	No_Test	No_Test	No_Test
7	42869168	No_Test	No_Test	No_Test
7	42909420	No_Test	No_Test	No_Test
7	43012666	No_Test	No_Test	No_Test
7	43128249	No_Test	No_Test	No_Test
7	43135173	No_Test	No_Test	No_Test
7	43258534	No_Test	No_Test	No_Test
7	43453490	No_Test	No_Test	No_Test
7	43528343	No_Test	No_Test	No_Test
7	43600726	No_Test	No_Test	No_Test
7	43750579	No_Test	No_Test	No_Test
7	43825613	No_Test	No_Test	No_Test
7	43893649	No_Test	No_Test	No_Test
7	44307035	No_Test	No_Test	No_Test
7	44397815	No_Test	No_Test	No_Test
7	44567848	No_Test	No_Test	No_Test
8	1190302	No_Test	No_Test	No_Test
8	1373179	No_Test	No_Test	No_Test
8	1506737	No_Test	No_Test	No_Test
8	1552727	No_Test	No_Test	No_Test
8	1624977	No_Test	No_Test	No_Test
8	1821010	No_Test	No_Test	No_Test
8	1885489	No_Test	No_Test	No_Test
8	1927320	No_Test	No_Test	No_Test
8	1973360	No_Test	No_Test	No_Test
8	2044689	No_Test	No_Test	No_Test
8	2123662	No_Test	No_Test	No_Test
8	2257976	No_Test	No_Test	No_Test
8	2292177	No_Test	No_Test	No_Test
8	2345459	No_Test	No_Test	No_Test
8	2398166	No_Test	No_Test	No_Test
8	2471066	No_Test	No_Test	No_Test
8	2550843	No_Test	No_Test	No_Test
8	2626181	No_Test	No_Test	No_Test
8	2674927	No_Test	No_Test	No_Test
8	2840929	No_Test	No_Test	No_Test
8	3022795	No_Test	No_Test	No_Test
8	3182921	No_Test	No_Test	No_Test
8	3276651	No_Test	No_Test	No_Test
8	3289486	No_Test	No_Test	No_Test
8	3373388	No_Test	No_Test	No_Test
8	3523755	No_Test	No_Test	No_Test
8	3604631	No_Test	No_Test	No_Test
8	3786749	No_Test	No_Test	No_Test
8	3823515	No_Test	No_Test	No_Test
8	3991132	No_Test	No_Test	No_Test
8	4272701	No_Test	No_Test	No_Test
8	4673523	No_Test	No_Test	No_Test
8	4753654	No_Test	No_Test	No_Test
8	4879302	No_Test	No_Test	No_Test
8	4888429	No_Test	No_Test	No_Test
8	4965776	No_Test	No_Test	No_Test
8	5009800	No_Test	No_Test	No_Test
8	5088534	No_Test	No_Test	No_Test
8	5287858	No_Test	No_Test	No_Test
8	5621113	No_Test	No_Test	No_Test
8	5709053	No_Test	No_Test	No_Test
8	6039134	No_Test	No_Test	No_Test
8	6073168	No_Test	No_Test	No_Test
8	6196069	No_Test	No_Test	No_Test
8	6375372	No_Test	No_Test	No_Test
8	6903360	No_Test	No_Test	No_Test
8	6969568	No_Test	No_Test	No_Test
8	7075496	No_Test	No_Test	No_Test
8	7108611	No_Test	No_Test	No_Test
8	7187624	No_Test	No_Test	No_Test
8	7425389	No_Test	No_Test	No_Test
8	7519161	No_Test	No_Test	No_Test
8	7574121	No_Test	No_Test	No_Test
8	7654540	No_Test	No_Test	No_Test
8	7721316	No_Test	No_Test	No_Test
8	7787054	No_Test	No_Test	No_Test
8	7824338	No_Test	No_Test	No_Test
8	7883227	No_Test	No_Test	No_Test
8	7959982	No_Test	No_Test	No_Test
8	7993878	No_Test	No_Test	No_Test
8	8048119	No_Test	No_Test	No_Test
8	8273185	No_Test	No_Test	No_Test
8	8310289	No_Test	No_Test	No_Test
8	8465415	No_Test	No_Test	No_Test
8	8512373	No_Test	No_Test	No_Test
8	8571552	No_Test	No_Test	No_Test
8	8607322	No_Test	No_Test	No_Test
8	8657875	No_Test	No_Test	No_Test
8	8725772	No_Test	No_Test	No_Test
8	8796917	No_Test	No_Test	No_Test
8	8830202	No_Test	No_Test	No_Test
8	9022629	No_Test	No_Test	No_Test
8	9104059	No_Test	No_Test	No_Test
8	9172656	No_Test	No_Test	No_Test
8	9220290	No_Test	No_Test	No_Test
8	9332121	No_Test	No_Test	No_Test
8	9428417	No_Test	No_Test	No_Test
8	9476804	No_Test	No_Test	No_Test
8	9589446	No_Test	No_Test	No_Test
8	9627060	No_Test	No_Test	No_Test
8	9692119	No_Test	No_Test	No_Test
8	9733609	No_Test	No_Test	No_Test
8	9781116	No_Test	No_Test	No_Test
8	9840245	No_Test	No_Test	No_Test
8	9877098	No_Test	No_Test	No_Test
8	9962057	No_Test	No_Test	No_Test
8	10029124	No_Test	No_Test	No_Test
8	10085363	No_Test	No_Test	No_Test
8	10215938	No_Test	No_Test	No_Test
8	10243564	No_Test	No_Test	No_Test
8	10331662	No_Test	No_Test	No_Test
8	10482820	No_Test	No_Test	No_Test
8	10533831	No_Test	No_Test	No_Test
8	10582175	No_Test	No_Test	No_Test
8	10646123	No_Test	No_Test	No_Test
8	10700780	No_Test	No_Test	No_Test
8	10761671	No_Test	No_Test	No_Test
8	10858120	No_Test	No_Test	No_Test
8	10963012	No_Test	No_Test	No_Test
8	10984300	No_Test	No_Test	No_Test
8	11126044	No_Test	No_Test	No_Test
8	11168730	No_Test	No_Test	No_Test
8	11270610	No_Test	No_Test	No_Test
8	11367862	No_Test	No_Test	No_Test
8	11417708	No_Test	No_Test	No_Test
8	11477277	No_Test	No_Test	No_Test
8	11560276	No_Test	No_Test	No_Test
8	11602284	No_Test	No_Test	No_Test
8	11647122	No_Test	No_Test	No_Test
8	11676355	No_Test	No_Test	No_Test
8	11782557	No_Test	No_Test	No_Test
8	11888613	No_Test	No_Test	No_Test
8	11973143	No_Test	No_Test	No_Test
8	12106889	No_Test	No_Test	No_Test
8	12168750	No_Test	No_Test	No_Test
8	12227484	No_Test	No_Test	No_Test
8	12310493	No_Test	No_Test	No_Test
8	12393450	No_Test	No_Test	No_Test
8	12431326	No_Test	No_Test	No_Test
8	12492448	No_Test	No_Test	No_Test
8	12577706	No_Test	No_Test	No_Test
8	12632136	No_Test	No_Test	No_Test
8	12796602	No_Test	No_Test	No_Test
8	12898369	No_Test	No_Test	No_Test
8	12966725	No_Test	No_Test	No_Test
8	13035714	No_Test	No_Test	No_Test
8	13125324	No_Test	No_Test	No_Test
8	13162912	No_Test	No_Test	No_Test
8	13238031	No_Test	No_Test	No_Test
8	13275688	No_Test	No_Test	No_Test
8	13394455	No_Test	No_Test	No_Test
8	13516359	No_Test	No_Test	No_Test
8	13577555	No_Test	No_Test	No_Test
8	13717165	No_Test	No_Test	No_Test
8	13815507	No_Test	No_Test	No_Test
8	13849126	No_Test	No_Test	No_Test
8	13890148	No_Test	No_Test	No_Test
8	13934839	No_Test	No_Test	No_Test
8	14128918	No_Test	No_Test	No_Test
8	14164691	No_Test	No_Test	No_Test
8	14283732	No_Test	No_Test	No_Test
8	14362330	No_Test	No_Test	No_Test
8	14391455	No_Test	No_Test	No_Test
8	14428037	No_Test	No_Test	No_Test
8	14477724	No_Test	No_Test	No_Test
8	14577038	No_Test	No_Test	No_Test
8	14639570	No_Test	No_Test	No_Test
8	14672996	No_Test	No_Test	No_Test
8	14712827	No_Test	No_Test	No_Test
8	14764913	No_Test	No_Test	No_Test
8	14807467	No_Test	No_Test	No_Test
8	15062941	No_Test	No_Test	No_Test
8	15084953	No_Test	No_Test	No_Test
8	15125250	No_Test	No_Test	No_Test
8	15317735	No_Test	No_Test	No_Test
8	15469335	No_Test	No_Test	No_Test
8	15504868	No_Test	No_Test	No_Test
8	15548772	84	47	0.326134
8	15592180	84	47	0.326134
8	15645356	84	47	0.326134
8	15745785	84	47	0.326134
8	15780389	84	46	0.445205
8	15845309	83	45	0.51041
[truncated: 3,347 more rows]

## Sheet: RIL-4
Chr	Physical position (bp)	Trios tested	No. of time inherited	P-value
1	138690	83	44	0.660884
1	281645	83	44	0.660884
1	401923	83	44	0.660884
1	566240	83	44	0.660884
1	688904	83	44	0.660884
1	901990	83	44	0.660884
1	964146	82	45	0.439705
1	1013994	82	45	0.439705
1	1059707	82	45	0.439705
1	1273914	83	44	0.660884
1	1339744	83	44	0.660884
1	1423756	83	40	0.826405
1	1498823	83	40	0.826405
1	1580127	83	40	0.826405
1	1653600	83	40	0.826405
1	1796956	83	40	0.826405
1	2102513	83	40	0.826405
1	2194371	83	38	0.51041
1	2274638	83	38	0.51041
1	2601764	83	38	0.51041
1	2724688	83	38	0.51041
1	2829751	84	38	0.445205
1	3033126	84	39	0.585647
1	3080035	84	39	0.585647
1	3237203	84	39	0.585647
1	3342559	84	39	0.585647
1	3387651	84	39	0.585647
1	3458900	84	39	0.585647
1	3530881	84	39	0.585647
1	3597388	84	39	0.585647
1	3608479	84	39	0.585647
1	3649944	84	38	0.445205
1	3791530	84	38	0.445205
1	3853942	84	39	0.585647
1	3926357	84	42	1
1	4023442	84	42	1
1	4142416	84	44	0.743644
1	4235320	84	45	0.585647
1	4286525	84	45	0.585647
1	4387206	84	40	0.743644
1	4496361	84	40	0.743644
1	4539492	84	40	0.743644
1	4664561	84	40	0.743644
1	4748809	84	40	0.743644
1	5181297	84	40	0.743644
1	5313416	No_Test	No_Test	No_Test
1	5466375	No_Test	No_Test	No_Test
1	5568956	No_Test	No_Test	No_Test
1	5729824	No_Test	No_Test	No_Test
1	5949964	No_Test	No_Test	No_Test
1	6767604	No_Test	No_Test	No_Test
1	6917089	No_Test	No_Test	No_Test
1	7071117	No_Test	No_Test	No_Test
1	7536147	No_Test	No_Test	No_Test
1	7687334	No_Test	No_Test	No_Test
1	8533425	No_Test	No_Test	No_Test
1	8869123	No_Test	No_Test	No_Test
1	8892601	No_Test	No_Test	No_Test
1	9062511	No_Test	No_Test	No_Test
1	10015821	No_Test	No_Test	No_Test
1	10813099	No_Test	No_Test	No_Test
1	11872068	No_Test	No_Test	No_Test
1	11941473	No_Test	No_Test	No_Test
1	14460880	No_Test	No_Test	No_Test
1	17436477	No_Test	No_Test	No_Test
1	19044380	No_Test	No_Test	No_Test
1	20305604	No_Test	No_Test	No_Test
1	20384801	No_Test	No_Test	No_Test
1	22123142	No_Test	No_Test	No_Test
1	25626349	No_Test	No_Test	No_Test
1	25928596	No_Test	No_Test	No_Test
1	27098957	No_Test	No_Test	No_Test
1	27230466	No_Test	No_Test	No_Test
1	27319719	No_Test	No_Test	No_Test
1	27562614	No_Test	No_Test	No_Test
1	27641493	No_Test	No_Test	No_Test
1	28477581	No_Test	No_Test	No_Test
1	28567716	No_Test	No_Test	No_Test
1	29270116	No_Test	No_Test	No_Test
1	30442329	No_Test	No_Test	No_Test
1	30530043	No_Test	No_Test	No_Test
1	31278484	No_Test	No_Test	No_Test
1	31804544	No_Test	No_Test	No_Test
1	32803083	No_Test	No_Test	No_Test
1	33203133	No_Test	No_Test	No_Test
1	33366518	No_Test	No_Test	No_Test
1	33441397	No_Test	No_Test	No_Test
1	33557981	No_Test	No_Test	No_Test
1	33652273	No_Test	No_Test	No_Test
1	33791555	No_Test	No_Test	No_Test
1	34197502	No_Test	No_Test	No_Test
1	35249061	No_Test	No_Test	No_Test
1	35932877	No_Test	No_Test	No_Test
1	36041544	No_Test	No_Test	No_Test
1	36420185	No_Test	No_Test	No_Test
1	36523544	No_Test	No_Test	No_Test
1	36823412	No_Test	No_Test	No_Test
1	36871319	No_Test	No_Test	No_Test
1	36962671	No_Test	No_Test	No_Test
1	37206666	No_Test	No_Test	No_Test
1	37759422	No_Test	No_Test	No_Test
1	38090469	No_Test	No_Test	No_Test
1	38360550	No_Test	No_Test	No_Test
1	39140734	No_Test	No_Test	No_Test
1	40040347	No_Test	No_Test	No_Test
1	40936653	No_Test	No_Test	No_Test
1	41099473	No_Test	No_Test	No_Test
1	41176370	No_Test	No_Test	No_Test
1	41361574	No_Test	No_Test	No_Test
1	41586720	No_Test	No_Test	No_Test
1	42255290	No_Test	No_Test	No_Test
1	42337744	No_Test	No_Test	No_Test
1	42448605	No_Test	No_Test	No_Test
1	42672105	No_Test	No_Test	No_Test
1	43694104	No_Test	No_Test	No_Test
1	43971846	No_Test	No_Test	No_Test
1	44117573	No_Test	No_Test	No_Test
1	44276483	No_Test	No_Test	No_Test
1	44442390	No_Test	No_Test	No_Test
1	45169738	No_Test	No_Test	No_Test
1	45309459	No_Test	No_Test	No_Test
1	45535684	No_Test	No_Test	No_Test
1	45661398	No_Test	No_Test	No_Test
1	45754481	No_Test	No_Test	No_Test
1	45935654	No_Test	No_Test	No_Test
1	46036919	No_Test	No_Test	No_Test
1	46851639	No_Test	No_Test	No_Test
1	47417553	No_Test	No_Test	No_Test
1	47428124	No_Test	No_Test	No_Test
1	47548257	No_Test	No_Test	No_Test
1	47641758	No_Test	No_Test	No_Test
1	47709406	No_Test	No_Test	No_Test
1	48006295	No_Test	No_Test	No_Test
1	48171267	No_Test	No_Test	No_Test
1	48216978	No_Test	No_Test	No_Test
1	48379472	No_Test	No_Test	No_Test
1	48476100	No_Test	No_Test	No_Test
1	48609048	No_Test	No_Test	No_Test
1	48682524	No_Test	No_Test	No_Test
1	48727937	No_Test	No_Test	No_Test
1	48817017	No_Test	No_Test	No_Test
1	48994432	No_Test	No_Test	No_Test
1	49055756	No_Test	No_Test	No_Test
1	49097595	No_Test	No_Test	No_Test
1	49349101	No_Test	No_Test	No_Test
1	49405022	No_Test	No_Test	No_Test
1	49445573	No_Test	No_Test	No_Test
1	49497388	No_Test	No_Test	No_Test
1	49564591	No_Test	No_Test	No_Test
1	49620773	No_Test	No_Test	No_Test
1	49741168	No_Test	No_Test	No_Test
1	49910518	No_Test	No_Test	No_Test
1	50003168	No_Test	No_Test	No_Test
1	50078206	No_Test	No_Test	No_Test
1	50164447	No_Test	No_Test	No_Test
1	50206347	No_Test	No_Test	No_Test
1	50287274	No_Test	No_Test	No_Test
1	50295635	No_Test	No_Test	No_Test
1	50451035	No_Test	No_Test	No_Test
1	50572171	No_Test	No_Test	No_Test
1	50654766	No_Test	No_Test	No_Test
1	50797061	No_Test	No_Test	No_Test
1	50871946	No_Test	No_Test	No_Test
1	50919957	No_Test	No_Test	No_Test
1	50982643	No_Test	No_Test	No_Test
1	51087595	No_Test	No_Test	No_Test
1	51147675	No_Test	No_Test	No_Test
1	51203252	No_Test	No_Test	No_Test
1	51309036	No_Test	No_Test	No_Test
1	51392814	No_Test	No_Test	No_Test
1	51530195	No_Test	No_Test	No_Test
1	51629974	No_Test	No_Test	No_Test
1	51774753	No_Test	No_Test	No_Test
1	51921479	No_Test	No_Test	No_Test
1	51984719	No_Test	No_Test	No_Test
1	52117349	No_Test	No_Test	No_Test
1	52216987	No_Test	No_Test	No_Test
1	52264113	No_Test	No_Test	No_Test
1	52523807	No_Test	No_Test	No_Test
1	52608568	No_Test	No_Test	No_Test
1	52652130	No_Test	No_Test	No_Test
1	52718978	No_Test	No_Test	No_Test
1	52777403	No_Test	No_Test	No_Test
1	52989334	No_Test	No_Test	No_Test
1	53041644	No_Test	No_Test	No_Test
1	53141084	No_Test	No_Test	No_Test
1	53436407	No_Test	No_Test	No_Test
1	53527381	No_Test	No_Test	No_Test
1	53772821	No_Test	No_Test	No_Test
1	54127023	No_Test	No_Test	No_Test
1	54163451	No_Test	No_Test	No_Test
1	54250600	No_Test	No_Test	No_Test
1	54479210	No_Test	No_Test	No_Test
1	54584027	No_Test	No_Test	No_Test
1	54681333	No_Test	No_Test	No_Test
1	54809451	No_Test	No_Test	No_Test
1	54933861	No_Test	No_Test	No_Test
1	55031991	No_Test	No_Test	No_Test
1	55129174	No_Test	No_Test	No_Test
1	55158751	No_Test	No_Test	No_Test
1	55194325	No_Test	No_Test	No_Test
1	55348314	No_Test	No_Test	No_Test
1	55404734	No_Test	No_Test	No_Test
1	55438203	No_Test	No_Test	No_Test
1	55539040	No_Test	No_Test	No_Test
1	55602978	No_Test	No_Test	No_Test
1	55669170	No_Test	No_Test	No_Test
1	55724571	No_Test	No_Test	No_Test
1	55760157	No_Test	No_Test	No_Test
1	55848750	No_Test	No_Test	No_Test
1	55879101	No_Test	No_Test	No_Test
1	55976161	No_Test	No_Test	No_Test
1	56040192	No_Test	No_Test	No_Test
1	56142221	No_Test	No_Test	No_Test
1	56296878	No_Test	No_Test	No_Test
1	56524987	No_Test	No_Test	No_Test
1	56582329	No_Test	No_Test	No_Test
1	56705229	No_Test	No_Test	No_Test
2	51236	No_Test	No_Test	No_Test
2	207504	No_Test	No_Test	No_Test
2	398523	No_Test	No_Test	No_Test
2	447493	No_Test	No_Test	No_Test
2	496814	No_Test	No_Test	No_Test
2	504057	No_Test	No_Test	No_Test
2	693738	No_Test	No_Test	No_Test
2	769807	84	46	0.445205
2	831795	84	46	0.445205
2	881270	84	48	0.229864
2	971919	84	48	0.229864
2	1033638	84	56	0.00298532
2	1272176	84	30	0.0116345
2	1412870	84	30	0.0116345
2	1541019	84	30	0.0116345
2	1598551	No_Test	No_Test	No_Test
2	1806075	No_Test	No_Test	No_Test
2	1853600	No_Test	No_Test	No_Test
2	1901965	No_Test	No_Test	No_Test
2	2092182	No_Test	No_Test	No_Test
2	2189373	No_Test	No_Test	No_Test
2	2277189	No_Test	No_Test	No_Test
2	2350780	No_Test	No_Test	No_Test
2	2421724	No_Test	No_Test	No_Test
2	2497896	No_Test	No_Test	No_Test
2	2676772	No_Test	No_Test	No_Test
2	2784160	No_Test	No_Test	No_Test
2	2881929	No_Test	No_Test	No_Test
2	2933055	No_Test	No_Test	No_Test
2	2967798	No_Test	No_Test	No_Test
2	3142154	No_Test	No_Test	No_Test
2	3366836	No_Test	No_Test	No_Test
2	3415435	No_Test	No_Test	No_Test
2	3480874	No_Test	No_Test	No_Test
2	3646075	No_Test	No_Test	No_Test
2	3696068	No_Test	No_Test	No_Test
2	3826362	No_Test	No_Test	No_Test
2	3887461	No_Test	No_Test	No_Test
2	3912545	No_Test	No_Test	No_Test
2	3957865	No_Test	No_Test	No_Test
2	4006063	No_Test	No_Test	No_Test
2	4071674	No_Test	No_Test	No_Test
2	4258274	No_Test	No_Test	No_Test
2	4334769	No_Test	No_Test	No_Test
2	4371521	No_Test	No_Test	No_Test
2	4482526	No_Test	No_Test	No_Test
2	4491157	No_Test	No_Test	No_Test
2	4538945	No_Test	No_Test	No_Test
2	4670640	No_Test	No_Test	No_Test
2	4739852	No_Test	No_Test	No_Test
2	4845732	No_Test	No_Test	No_Test
2	4969441	No_Test	No_Test	No_Test
2	5017274	No_Test	No_Test	No_Test
2	5167931	No_Test	No_Test	No_Test
2	5215843	No_Test	No_Test	No_Test
2	5262408	No_Test	No_Test	No_Test
2	5403335	No_Test	No_Test	No_Test
2	5440843	No_Test	No_Test	No_Test
2	5515231	No_Test	No_Test	No_Test
2	5654145	No_Test	No_Test	No_Test
2	5698591	No_Test	No_Test	No_Test
2	5868669	No_Test	No_Test	No_Test
2	5912968	No_Test	No_Test	No_Test
2	5988587	No_Test	No_Test	No_Test
2	6046134	No_Test	No_Test	No_Test
2	6198717	No_Test	No_Test	No_Test
2	6257116	No_Test	No_Test	No_Test
2	6301450	No_Test	No_Test	No_Test
2	6416549	No_Test	No_Test	No_Test
2	6494883	No_Test	No_Test	No_Test
2	6580109	No_Test	No_Test	No_Test
2	6673361	No_Test	No_Test	No_Test
2	6752507	No_Test	No_Test	No_Test
2	6812100	No_Test	No_Test	No_Test
2	6899003	No_Test	No_Test	No_Test
2	6967983	No_Test	No_Test	No_Test
2	7050046	No_Test	No_Test	No_Test
2	7118150	No_Test	No_Test	No_Test
2	7213937	No_Test	No_Test	No_Test
2	7306587	No_Test	No_Test	No_Test
2	7354703	No_Test	No_Test	No_Test
2	7420481	No_Test	No_Test	No_Test
2	7522507	No_Test	No_Test	No_Test
2	7599371	No_Test	No_Test	No_Test
2	7679981	No_Test	No_Test	No_Test
2	7730289	No_Test	No_Test	No_Test
2	7810442	No_Test	No_Test	No_Test
2	7879670	No_Test	No_Test	No_Test
2	8077372	No_Test	No_Test	No_Test
2	8170539	No_Test	No_Test	No_Test
2	8221565	No_Test	No_Test	No_Test
2	8259908	No_Test	No_Test	No_Test
2	8362434	No_Test	No_Test	No_Test
2	8431008	No_Test	No_Test	No_Test
2	8487794	No_Test	No_Test	No_Test
2	8544380	No_Test	No_Test	No_Test
2	8610788	No_Test	No_Test	No_Test
2	8731107	No_Test	No_Test	No_Test
2	8819494	No_Test	No_Test	No_Test
2	8896955	No_Test	No_Test	No_Test
2	9113125	No_Test	No_Test	No_Test
2	9127150	No_Test	No_Test	No_Test
2	9264905	No_Test	No_Test	No_Test
2	9386766	No_Test	No_Test	No_Test
2	9467609	No_Test	No_Test	No_Test
2	9544733	No_Test	No_Test	No_Test
2	9690873	No_Test	No_Test	No_Test
2	9767655	No_Test	No_Test	No_Test
2	9894068	No_Test	No_Test	No_Test
2	9972239	No_Test	No_Test	No_Test
2	10069346	No_Test	No_Test	No_Test
2	10154133	No_Test	No_Test	No_Test
2	10219566	No_Test	No_Test	No_Test
2	10279884	No_Test	No_Test	No_Test
2	10320993	No_Test	No_Test	No_Test
2	10381395	No_Test	No_Test	No_Test
2	10453962	No_Test	No_Test	No_Test
2	10618540	No_Test	No_Test	No_Test
2	10791729	No_Test	No_Test	No_Test
2	10903396	No_Test	No_Test	No_Test
2	10935557	No_Test	No_Test	No_Test
2	11047340	No_Test	No_Test	No_Test
2	11134264	No_Test	No_Test	No_Test
2	11272532	No_Test	No_Test	No_Test
2	11349126	No_Test	No_Test	No_Test
2	11831588	No_Test	No_Test	No_Test
2	11877262	No_Test	No_Test	No_Test
2	11965390	No_Test	No_Test	No_Test
2	11974580	No_Test	No_Test	No_Test
2	12206518	No_Test	No_Test	No_Test
2	12334435	No_Test	No_Test	No_Test
2	12414985	No_Test	No_Test	No_Test
2	12506411	No_Test	No_Test	No_Test
2	12582331	No_Test	No_Test	No_Test
2	12640902	No_Test	No_Test	No_Test
2	13042640	No_Test	No_Test	No_Test
2	13096621	No_Test	No_Test	No_Test
2	13478261	No_Test	No_Test	No_Test
2	13674975	No_Test	No_Test	No_Test
2	13859930	No_Test	No_Test	No_Test
2	13934371	No_Test	No_Test	No_Test
2	14161558	No_Test	No_Test	No_Test
2	14220378	No_Test	No_Test	No_Test
2	14330827	No_Test	No_Test	No_Test
2	14419208	84	49	0.155656
2	14470563	84	51	0.0629723
2	14549144	84	51	0.0629723
2	14560932	84	51	0.0629723
2	14710975	84	51	0.0629723
2	14764422	No_Test	No_Test	No_Test
2	14917949	No_Test	No_Test	No_Test
2	15021137	No_Test	No_Test	No_Test
2	15097372	No_Test	No_Test	No_Test
2	15271225	No_Test	No_Test	No_Test
2	15417200	No_Test	No_Test	No_Test
2	15493700	No_Test	No_Test	No_Test
2	15630228	No_Test	No_Test	No_Test
2	16571664	No_Test	No_Test	No_Test
2	17264749	No_Test	No_Test	No_Test
2	18559493	No_Test	No_Test	No_Test
2	18913725	No_Test	No_Test	No_Test
2	19505166	No_Test	No_Test	No_Test
2	20406804	No_Test	No_Test	No_Test
2	21397827	No_Test	No_Test	No_Test
2	23740649	No_Test	No_Test	No_Test
2	24269404	No_Test	No_Test	No_Test
2	25456057	No_Test	No_Test	No_Test
2	25658103	No_Test	No_Test	No_Test
2	25968828	No_Test	No_Test	No_Test
2	27086017	No_Test	No_Test	No_Test
2	27274732	No_Test	No_Test	No_Test
2	27627995	No_Test	No_Test	No_Test
2	27822018	No_Test	No_Test	No_Test
2	28726135	No_Test	No_Test	No_Test
2	28871127	No_Test	No_Test	No_Test
2	29175395	No_Test	No_Test	No_Test
2	29316845	No_Test	No_Test	No_Test
2	29435127	No_Test	No_Test	No_Test
2	29704691	No_Test	No_Test	No_Test
2	29728401	No_Test	No_Test	No_Test
2	30015938	No_Test	No_Test	No_Test
2	30509898	No_Test	No_Test	No_Test
2	31282858	No_Test	No_Test	No_Test
2	31665695	No_Test	No_Test	No_Test
2	32269933	No_Test	No_Test	No_Test
2	32392798	No_Test	No_Test	No_Test
2	32865348	No_Test	No_Test	No_Test
2	33769092	No_Test	No_Test	No_Test
2	34367314	No_Test	No_Test	No_Test
2	35184471	No_Test	No_Test	No_Test
2	35774096	No_Test	No_Test	No_Test
2	36219154	No_Test	No_Test	No_Test
2	36468561	No_Test	No_Test	No_Test
2	36643041	No_Test	No_Test	No_Test
2	36851924	No_Test	No_Test	No_Test
2	36940321	No_Test	No_Test	No_Test
2	37203880	No_Test	No_Test	No_Test
2	37650346	No_Test	No_Test	No_Test
2	37951218	No_Test	No_Test	No_Test
2	38410937	No_Test	No_Test	No_Test
2	38435094	No_Test	No_Test	No_Test
2	38512775	No_Test	No_Test	No_Test
2	38717133	No_Test	No_Test	No_Test
2	38789290	No_Test	No_Test	No_Test
2	38860035	No_Test	No_Test	No_Test
2	38908307	No_Test	No_Test	No_Test
2	39002760	No_Test	No_Test	No_Test
2	39133046	No_Test	No_Test	No_Test
2	39283955	No_Test	No_Test	No_Test
2	39333124	No_Test	No_Test	No_Test
2	39712323	No_Test	No_Test	No_Test
2	39767727	No_Test	No_Test	No_Test
2	39852696	No_Test	No_Test	No_Test
2	40063716	No_Test	No_Test	No_Test
2	40565506	No_Test	No_Test	No_Test
2	40649856	No_Test	No_Test	No_Test
2	40701593	No_Test	No_Test	No_Test
2	40813466	No_Test	No_Test	No_Test
2	40875934	79	44	0.368188
2	40956596	79	43	0.499897
2	41037819	81	43	0.656992
2	41080083	81	43	0.656992
2	41114125	81	43	0.656992
2	41277852	79	43	0.499897
2	41324651	79	43	0.499897
2	41384134	No_Test	No_Test	No_Test
2	41432839	No_Test	No_Test	No_Test
2	41497702	No_Test	No_Test	No_Test
2	41544174	No_Test	No_Test	No_Test
2	41787747	No_Test	No_Test	No_Test
2	41847331	No_Test	No_Test	No_Test
2	41975550	No_Test	No_Test	No_Test
2	42012522	No_Test	No_Test	No_Test
2	42088045	No_Test	No_Test	No_Test
2	42108934	No_Test	No_Test	No_Test
2	42215041	No_Test	No_Test	No_Test
2	42291659	No_Test	No_Test	No_Test
2	42370864	No_Test	No_Test	No_Test
2	42458613	No_Test	No_Test	No_Test
2	42522092	No_Test	No_Test	No_Test
2	42527503	No_Test	No_Test	No_Test
2	42730709	No_Test	No_Test	No_Test
2	42865743	No_Test	No_Test	No_Test
2	42948864	No_Test	No_Test	No_Test
2	42985495	No_Test	No_Test	No_Test
2	43112945	No_Test	No_Test	No_Test
2	43213506	No_Test	No_Test	No_Test
2	43429759	No_Test	No_Test	No_Test
2	43481138	No_Test	No_Test	No_Test
2	43556059	No_Test	No_Test	No_Test
2	43703500	84	34	0.101136
2	43780375	84	34	0.101136
2	43963206	84	33	0.0629723
2	43976713	84	33	0.0629723
2	44037267	84	33	0.0629723
2	44180381	No_Test	No_Test	No_Test
2	44226448	No_Test	No_Test	No_Test
2	44306758	No_Test	No_Test	No_Test
2	44427664	No_Test	No_Test	No_Test
2	44441196	No_Test	No_Test	No_Test
2	44702951	No_Test	No_Test	No_Test
2	44766619	No_Test	No_Test	No_Test
2	44912284	No_Test	No_Test	No_Test
2	44975684	No_Test	No_Test	No_Test
2	45106877	No_Test	No_Test	No_Test
2	45170092	No_Test	No_Test	No_Test
2	45303319	No_Test	No_Test	No_Test
2	45505123	No_Test	No_Test	No_Test
2	45516123	No_Test	No_Test	No_Test
2	45623364	No_Test	No_Test	No_Test
2	45743148	No_Test	No_Test	No_Test
2	45795780	No_Test	No_Test	No_Test
2	45908972	No_Test	No_Test	No_Test
2	45991978	No_Test	No_Test	No_Test
2	46049292	No_Test	No_Test	No_Test
2	46199186	No_Test	No_Test	No_Test
2	46310608	No_Test	No_Test	No_Test
2	46462690	No_Test	No_Test	No_Test
2	46537888	No_Test	No_Test	No_Test
2	46601391	No_Test	No_Test	No_Test
2	46648827	No_Test	No_Test	No_Test
2	46697848	No_Test	No_Test	No_Test
2	46907259	No_Test	No_Test	No_Test
2	47095510	No_Test	No_Test	No_Test
2	47163011	No_Test	No_Test	No_Test
2	47225152	No_Test	No_Test	No_Test
2	47278823	No_Test	No_Test	No_Test
2	47303895	No_Test	No_Test	No_Test
2	47466626	No_Test	No_Test	No_Test
2	47627402	No_Test	No_Test	No_Test
2	47825902	No_Test	No_Test	No_Test
2	47857148	No_Test	No_Test	No_Test
2	47945589	No_Test	No_Test	No_Test
2	48075547	No_Test	No_Test	No_Test
2	48192842	No_Test	No_Test	No_Test
2	48332153	No_Test	No_Test	No_Test
2	48349826	No_Test	No_Test	No_Test
3	19199	No_Test	No_Test	No_Test
3	205937	No_Test	No_Test	No_Test
3	239949	No_Test	No_Test	No_Test
3	344529	No_Test	No_Test	No_Test
3	425209	No_Test	No_Test	No_Test
3	509789	No_Test	No_Test	No_Test
3	565829	No_Test	No_Test	No_Test
3	714448	No_Test	No_Test	No_Test
3	793778	No_Test	No_Test	No_Test
3	837121	No_Test	No_Test	No_Test
3	966701	No_Test	No_Test	No_Test
3	1086749	No_Test	No_Test	No_Test
3	1094327	No_Test	No_Test	No_Test
3	1226007	No_Test	No_Test	No_Test
3	1324758	No_Test	No_Test	No_Test
3	1396937	No_Test	No_Test	No_Test
3	1463842	No_Test	No_Test	No_Test
3	1605878	No_Test	No_Test	No_Test
3	1693521	No_Test	No_Test	No_Test
3	1740572	No_Test	No_Test	No_Test
3	1780390	No_Test	No_Test	No_Test
3	1863064	No_Test	No_Test	No_Test
3	1935727	No_Test	No_Test	No_Test
3	1991155	No_Test	No_Test	No_Test
3	2034207	No_Test	No_Test	No_Test
3	2092877	No_Test	No_Test	No_Test
3	2224690	No_Test	No_Test	No_Test
3	2234147	No_Test	No_Test	No_Test
3	2383419	No_Test	No_Test	No_Test
3	2495572	No_Test	No_Test	No_Test
3	2846377	No_Test	No_Test	No_Test
3	2921152	No_Test	No_Test	No_Test
3	2959509	No_Test	No_Test	No_Test
3	3115149	No_Test	No_Test	No_Test
3	3192661	No_Test	No_Test	No_Test
3	3254065	No_Test	No_Test	No_Test
3	3362229	No_Test	No_Test	No_Test
3	3393913	No_Test	No_Test	No_Test
3	3517250	No_Test	No_Test	No_Test
3	3582559	No_Test	No_Test	No_Test
3	3639127	No_Test	No_Test	No_Test
3	3679598	No_Test	No_Test	No_Test
3	3849214	No_Test	No_Test	No_Test
3	3929449	No_Test	No_Test	No_Test
3	4277380	No_Test	No_Test	No_Test
3	4387476	No_Test	No_Test	No_Test
3	4475124	No_Test	No_Test	No_Test
3	4527306	No_Test	No_Test	No_Test
3	4591270	No_Test	No_Test	No_Test
3	4642708	No_Test	No_Test	No_Test
3	4710949	No_Test	No_Test	No_Test
3	5009334	No_Test	No_Test	No_Test
3	5068386	No_Test	No_Test	No_Test
3	5120291	No_Test	No_Test	No_Test
3	5199994	No_Test	No_Test	No_Test
3	5244122	No_Test	No_Test	No_Test
3	5354087	No_Test	No_Test	No_Test
3	5405718	No_Test	No_Test	No_Test
3	5621957	No_Test	No_Test	No_Test
3	5652619	No_Test	No_Test	No_Test
3	6278920	No_Test	No_Test	No_Test
3	6477854	No_Test	No_Test	No_Test
3	6692130	No_Test	No_Test	No_Test
3	6867049	No_Test	No_Test	No_Test
3	7650316	No_Test	No_Test	No_Test
3	7872384	74	38	0.907561
3	9111573	74	38	0.907561
3	9259491	74	38	0.907561
3	9929019	75	39	0.817554
3	10072780	75	39	0.817554
3	10515241	75	39	0.817554
3	10950353	75	39	0.817554
3	11688292	75	39	0.817554
3	12292048	75	39	0.817554
3	13442097	75	39	0.817554
3	14005577	75	39	0.817554
3	14778473	75	39	0.817554
3	15422329	75	39	0.817554
3	16621811	75	39	0.817554
3	16738385	75	39	0.817554
3	16814269	75	39	0.817554
3	17085614	84	39	0.585647
3	17644304	84	39	0.585647
3	17983829	No_Test	No_Test	No_Test
3	18621744	No_Test	No_Test	No_Test
3	18886715	No_Test	No_Test	No_Test
3	19258162	No_Test	No_Test	No_Test
3	19515793	No_Test	No_Test	No_Test
3	19657033	No_Test	No_Test	No_Test
3	21157163	No_Test	No_Test	No_Test
3	21531602	No_Test	No_Test	No_Test
3	22839514	No_Test	No_Test	No_Test
3	23085439	No_Test	No_Test	No_Test
3	23866074	No_Test	No_Test	No_Test
3	25030381	No_Test	No_Test	No_Test
3	25293976	No_Test	No_Test	No_Test
3	25575537	No_Test	No_Test	No_Test
3	25812598	No_Test	No_Test	No_Test
3	26026062	No_Test	No_Test	No_Test
3	26426492	No_Test	No_Test	No_Test
3	27095330	No_Test	No_Test	No_Test
3	27395084	No_Test	No_Test	No_Test
3	27658954	No_Test	No_Test	No_Test
3	27847719	No_Test	No_Test	No_Test
3	27974707	No_Test	No_Test	No_Test
3	28503087	No_Test	No_Test	No_Test
3	28783977	No_Test	No_Test	No_Test
3	28942195	No_Test	No_Test	No_Test
3	29653628	No_Test	No_Test	No_Test
3	29937658	No_Test	No_Test	No_Test
3	30685450	No_Test	No_Test	No_Test
3	31111337	No_Test	No_Test	No_Test
3	31363274	No_Test	No_Test	No_Test
3	32698446	No_Test	No_Test	No_Test
3	32771949	No_Test	No_Test	No_Test
3	33082478	No_Test	No_Test	No_Test
3	33161483	No_Test	No_Test	No_Test
3	33292135	No_Test	No_Test	No_Test
3	33477340	No_Test	No_Test	No_Test
3	33517757	No_Test	No_Test	No_Test
3	33673316	No_Test	No_Test	No_Test
3	33767293	No_Test	No_Test	No_Test
3	33884116	No_Test	No_Test	No_Test
3	33938840	No_Test	No_Test	No_Test
3	33988654	No_Test	No_Test	No_Test
3	34029176	No_Test	No_Test	No_Test
3	34147379	No_Test	No_Test	No_Test
3	34364354	No_Test	No_Test	No_Test
3	34374076	No_Test	No_Test	No_Test
3	34416830	No_Test	No_Test	No_Test
3	34467296	No_Test	No_Test	No_Test
3	34612476	No_Test	No_Test	No_Test
3	34692693	No_Test	No_Test	No_Test
3	34791858	No_Test	No_Test	No_Test
3	34839398	No_Test	No_Test	No_Test
3	34945081	No_Test	No_Test	No_Test
3	35000799	No_Test	No_Test	No_Test
3	35121187	No_Test	No_Test	No_Test
3	35219106	No_Test	No_Test	No_Test
3	35259229	No_Test	No_Test	No_Test
3	35299633	No_Test	No_Test	No_Test
3	35339482	No_Test	No_Test	No_Test
3	35405797	No_Test	No_Test	No_Test
3	35462187	No_Test	No_Test	No_Test
3	35627836	No_Test	No_Test	No_Test
3	35684476	No_Test	No_Test	No_Test
3	35747077	No_Test	No_Test	No_Test
3	35793091	No_Test	No_Test	No_Test
3	35876483	No_Test	No_Test	No_Test
3	35936805	No_Test	No_Test	No_Test
3	36042575	No_Test	No_Test	No_Test
3	36095180	No_Test	No_Test	No_Test
3	36147368	No_Test	No_Test	No_Test
3	36237017	No_Test	No_Test	No_Test
3	36346949	No_Test	No_Test	No_Test
3	36395079	No_Test	No_Test	No_Test
3	36449357	No_Test	No_Test	No_Test
3	36506727	No_Test	No_Test	No_Test
3	36745144	No_Test	No_Test	No_Test
3	36845347	No_Test	No_Test	No_Test
3	36914473	No_Test	No_Test	No_Test
3	36959274	No_Test	No_Test	No_Test
3	37333386	No_Test	No_Test	No_Test
3	37473452	No_Test	No_Test	No_Test
3	37557065	No_Test	No_Test	No_Test
3	37605991	No_Test	No_Test	No_Test
3	37672497	No_Test	No_Test	No_Test
3	37779807	No_Test	No_Test	No_Test
3	37826181	No_Test	No_Test	No_Test
3	37898552	No_Test	No_Test	No_Test
3	37930633	No_Test	No_Test	No_Test
3	37984044	No_Test	No_Test	No_Test
3	38037948	No_Test	No_Test	No_Test
3	38100814	No_Test	No_Test	No_Test
3	38183067	No_Test	No_Test	No_Test
3	38256161	No_Test	No_Test	No_Test
3	38402301	No_Test	No_Test	No_Test
3	38585840	No_Test	No_Test	No_Test
3	38601323	No_Test	No_Test	No_Test
3	38651529	No_Test	No_Test	No_Test
3	38716240	No_Test	No_Test	No_Test
3	39009305	No_Test	No_Test	No_Test
3	39123205	No_Test	No_Test	No_Test
3	39292939	No_Test	No_Test	No_Test
3	39431214	No_Test	No_Test	No_Test
3	39510751	No_Test	No_Test	No_Test
3	39558252	No_Test	No_Test	No_Test
3	39594385	No_Test	No_Test	No_Test
3	39727905	No_Test	No_Test	No_Test
3	39973490	No_Test	No_Test	No_Test
3	40136891	No_Test	No_Test	No_Test
3	40211702	No_Test	No_Test	No_Test
3	40297110	No_Test	No_Test	No_Test
3	40583852	No_Test	No_Test	No_Test
3	40629683	No_Test	No_Test	No_Test
3	40928220	No_Test	No_Test	No_Test
3	41034925	No_Test	No_Test	No_Test
3	41162031	No_Test	No_Test	No_Test
3	41228895	No_Test	No_Test	No_Test
3	41342672	No_Test	No_Test	No_Test
3	41491337	No_Test	No_Test	No_Test
3	41512333	No_Test	No_Test	No_Test
3	41595432	No_Test	No_Test	No_Test
3	41703528	No_Test	No_Test	No_Test
3	42016419	No_Test	No_Test	No_Test
3	42115188	No_Test	No_Test	No_Test
3	42168117	No_Test	No_Test	No_Test
3	42323509	No_Test	No_Test	No_Test
3	42377595	No_Test	No_Test	No_Test
3	42471993	No_Test	No_Test	No_Test
3	42687085	No_Test	No_Test	No_Test
3	42913709	No_Test	No_Test	No_Test
3	42985909	No_Test	No_Test	No_Test
3	43213208	No_Test	No_Test	No_Test
3	43412025	No_Test	No_Test	No_Test
3	43484650	No_Test	No_Test	No_Test
3	43610628	No_Test	No_Test	No_Test
3	43663870	No_Test	No_Test	No_Test
3	43991274	No_Test	No_Test	No_Test
3	44055029	No_Test	No_Test	No_Test
3	44208679	No_Test	No_Test	No_Test
3	44213517	No_Test	No_Test	No_Test
3	44336809	No_Test	No_Test	No_Test
3	44380423	No_Test	No_Test	No_Test
3	44445428	No_Test	No_Test	No_Test
3	44507530	No_Test	No_Test	No_Test
3	44591609	No_Test	No_Test	No_Test
3	44888926	No_Test	No_Test	No_Test
3	44997458	No_Test	No_Test	No_Test
3	45039348	No_Test	No_Test	No_Test
3	45106340	No_Test	No_Test	No_Test
3	45211072	No_Test	No_Test	No_Test
3	45319510	No_Test	No_Test	No_Test
3	45385087	No_Test	No_Test	No_Test
3	45439265	No_Test	No_Test	No_Test
3	45498843	No_Test	No_Test	No_Test
3	45590673	No_Test	No_Test	No_Test
3	45643162	No_Test	No_Test	No_Test
3	45712413	No_Test	No_Test	No_Test
4	56409	No_Test	No_Test	No_Test
4	208760	No_Test	No_Test	No_Test
4	321728	No_Test	No_Test	No_Test
4	421129	No_Test	No_Test	No_Test
4	495401	No_Test	No_Test	No_Test
4	555823	No_Test	No_Test	No_Test
4	586537	No_Test	No_Test	No_Test
4	661515	No_Test	No_Test	No_Test
4	756672	No_Test	No_Test	No_Test
4	1165478	No_Test	No_Test	No_Test
4	1232055	No_Test	No_Test	No_Test
4	1311694	No_Test	No_Test	No_Test
4	1455348	No_Test	No_Test	No_Test
4	1547465	No_Test	No_Test	No_Test
4	1669148	No_Test	No_Test	No_Test
4	1775055	No_Test	No_Test	No_Test
4	1826798	No_Test	No_Test	No_Test
4	1987967	No_Test	No_Test	No_Test
4	2102753	No_Test	No_Test	No_Test
4	2186828	No_Test	No_Test	No_Test
4	2326304	No_Test	No_Test	No_Test
4	2631785	No_Test	No_Test	No_Test
4	2690045	No_Test	No_Test	No_Test
4	2739495	No_Test	No_Test	No_Test
4	2851643	No_Test	No_Test	No_Test
4	2934385	No_Test	No_Test	No_Test
4	2980765	No_Test	No_Test	No_Test
4	3025152	No_Test	No_Test	No_Test
4	3134944	No_Test	No_Test	No_Test
4	3195416	No_Test	No_Test	No_Test
4	3348991	No_Test	No_Test	No_Test
4	3425900	No_Test	No_Test	No_Test
4	3542966	No_Test	No_Test	No_Test
4	3590478	No_Test	No_Test	No_Test
4	3739404	No_Test	No_Test	No_Test
4	3835527	No_Test	No_Test	No_Test
4	3887758	No_Test	No_Test	No_Test
4	4045439	No_Test	No_Test	No_Test
4	4104193	No_Test	No_Test	No_Test
4	4206857	No_Test	No_Test	No_Test
4	4266618	No_Test	No_Test	No_Test
4	4421661	No_Test	No_Test	No_Test
4	4546417	No_Test	No_Test	No_Test
4	4649512	No_Test	No_Test	No_Test
4	4897711	No_Test	No_Test	No_Test
4	4978349	No_Test	No_Test	No_Test
4	5090747	No_Test	No_Test	No_Test
4	5237529	No_Test	No_Test	No_Test
4	5344677	No_Test	No_Test	No_Test
4	5555278	No_Test	No_Test	No_Test
4	5604576	No_Test	No_Test	No_Test
4	5658722	No_Test	No_Test	No_Test
4	5726478	No_Test	No_Test	No_Test
4	5816885	No_Test	No_Test	No_Test
4	6016181	No_Test	No_Test	No_Test
4	6078937	No_Test	No_Test	No_Test
4	6130492	No_Test	No_Test	No_Test
4	6210788	No_Test	No_Test	No_Test
4	6297943	No_Test	No_Test	No_Test
4	6415784	No_Test	No_Test	No_Test
4	6514173	No_Test	No_Test	No_Test
4	6563769	No_Test	No_Test	No_Test
4	6718332	No_Test	No_Test	No_Test
4	6798393	No_Test	No_Test	No_Test
4	6869595	No_Test	No_Test	No_Test
4	6973744	No_Test	No_Test	No_Test
4	7026156	No_Test	No_Test	No_Test
4	7128216	No_Test	No_Test	No_Test
4	7191821	No_Test	No_Test	No_Test
4	7354746	No_Test	No_Test	No_Test
4	7509179	No_Test	No_Test	No_Test
4	7744741	No_Test	No_Test	No_Test
4	7868252	No_Test	No_Test	No_Test
4	8029471	No_Test	No_Test	No_Test
4	8075910	No_Test	No_Test	No_Test
4	8137949	No_Test	No_Test	No_Test
4	8198769	No_Test	No_Test	No_Test
4	8296302	No_Test	No_Test	No_Test
4	8389851	No_Test	No_Test	No_Test
4	8529395	No_Test	No_Test	No_Test
4	8565795	No_Test	No_Test	No_Test
4	8778253	No_Test	No_Test	No_Test
4	8836969	No_Test	No_Test	No_Test
4	8922321	No_Test	No_Test	No_Test
4	9014045	No_Test	No_Test	No_Test
4	9078599	No_Test	No_Test	No_Test
4	9175605	No_Test	No_Test	No_Test
4	9318510	No_Test	No_Test	No_Test
4	9410719	No_Test	No_Test	No_Test
4	9510512	No_Test	No_Test	No_Test
4	9532122	No_Test	No_Test	No_Test
4	9580008	No_Test	No_Test	No_Test
4	9621570	No_Test	No_Test	No_Test
4	9674684	No_Test	No_Test	No_Test
4	9786663	No_Test	No_Test	No_Test
4	9793987	No_Test	No_Test	No_Test
4	9897430	No_Test	No_Test	No_Test
4	10193474	No_Test	No_Test	No_Test
4	11049269	No_Test	No_Test	No_Test
4	12070849	No_Test	No_Test	No_Test
4	12208154	No_Test	No_Test	No_Test
4	12473858	No_Test	No_Test	No_Test
4	12962840	No_Test	No_Test	No_Test
4	13255534	No_Test	No_Test	No_Test
4	13322074	No_Test	No_Test	No_Test
4	13499694	No_Test	No_Test	No_Test
4	14033880	No_Test	No_Test	No_Test
4	14305426	No_Test	No_Test	No_Test
4	14530571	No_Test	No_Test	No_Test
4	14988014	No_Test	No_Test	No_Test
4	15233684	No_Test	No_Test	No_Test
4	15577538	No_Test	No_Test	No_Test
4	15669140	No_Test	No_Test	No_Test
4	16084577	No_Test	No_Test	No_Test
4	16536652	No_Test	No_Test	No_Test
4	17289574	No_Test	No_Test	No_Test
4	17387738	No_Test	No_Test	No_Test
4	18023776	No_Test	No_Test	No_Test
4	18924038	No_Test	No_Test	No_Test
4	19151390	No_Test	No_Test	No_Test
4	20072862	No_Test	No_Test	No_Test
4	20263553	No_Test	No_Test	No_Test
4	21676235	No_Test	No_Test	No_Test
4	23026281	No_Test	No_Test	No_Test
4	23566497	No_Test	No_Test	No_Test
4	24031396	No_Test	No_Test	No_Test
4	24971674	No_Test	No_Test	No_Test
4	25294058	No_Test	No_Test	No_Test
4	25618510	No_Test	No_Test	No_Test
4	26787764	No_Test	No_Test	No_Test
4	27597029	No_Test	No_Test	No_Test
4	28824623	No_Test	No_Test	No_Test
4	30123651	No_Test	No_Test	No_Test
4	30248413	No_Test	No_Test	No_Test
4	30314753	No_Test	No_Test	No_Test
4	31715861	No_Test	No_Test	No_Test
4	32591216	No_Test	No_Test	No_Test
4	32782075	No_Test	No_Test	No_Test
4	33719401	No_Test	No_Test	No_Test
4	35006185	No_Test	No_Test	No_Test
4	35677222	No_Test	No_Test	No_Test
4	36480919	No_Test	No_Test	No_Test
4	36583386	No_Test	No_Test	No_Test
4	38238861	No_Test	No_Test	No_Test
4	39484148	No_Test	No_Test	No_Test
4	39731223	No_Test	No_Test	No_Test
4	40276263	No_Test	No_Test	No_Test
4	40624123	No_Test	No_Test	No_Test
4	40944495	No_Test	No_Test	No_Test
4	41298992	No_Test	No_Test	No_Test
4	42002144	No_Test	No_Test	No_Test
4	42249241	No_Test	No_Test	No_Test
4	42521312	No_Test	No_Test	No_Test
4	42905456	No_Test	No_Test	No_Test
4	43501937	No_Test	No_Test	No_Test
4	43554888	No_Test	No_Test	No_Test
4	43610617	No_Test	No_Test	No_Test
4	43702009	No_Test	No_Test	No_Test
4	43770363	No_Test	No_Test	No_Test
4	43829449	No_Test	No_Test	No_Test
4	43899928	No_Test	No_Test	No_Test
4	43971465	No_Test	No_Test	No_Test
4	44079987	No_Test	No_Test	No_Test
4	44142247	No_Test	No_Test	No_Test
4	44218913	No_Test	No_Test	No_Test
4	44396642	No_Test	No_Test	No_Test
4	44475489	No_Test	No_Test	No_Test
4	44684894	No_Test	No_Test	No_Test
4	44733376	No_Test	No_Test	No_Test
4	45298627	No_Test	No_Test	No_Test
4	45435298	No_Test	No_Test	No_Test
4	45603972	No_Test	No_Test	No_Test
4	45783367	No_Test	No_Test	No_Test
4	45899232	No_Test	No_Test	No_Test
4	45977762	No_Test	No_Test	No_Test
4	46096228	No_Test	No_Test	No_Test
4	46147176	No_Test	No_Test	No_Test
4	46203344	No_Test	No_Test	No_Test
4	46204517	No_Test	No_Test	No_Test
4	46302690	No_Test	No_Test	No_Test
4	46536196	No_Test	No_Test	No_Test
4	46651030	No_Test	No_Test	No_Test
4	46729339	No_Test	No_Test	No_Test
4	46793849	No_Test	No_Test	No_Test
4	46886205	No_Test	No_Test	No_Test
4	46948720	No_Test	No_Test	No_Test
4	47033150	No_Test	No_Test	No_Test
4	47114807	No_Test	No_Test	No_Test
4	47194070	No_Test	No_Test	No_Test
4	47241037	No_Test	No_Test	No_Test
4	47296603	No_Test	No_Test	No_Test
4	47346638	No_Test	No_Test	No_Test
4	47416922	No_Test	No_Test	No_Test
4	47510218	No_Test	No_Test	No_Test
4	47648073	No_Test	No_Test	No_Test
4	47740685	No_Test	No_Test	No_Test
4	47800044	No_Test	No_Test	No_Test
4	47875632	No_Test	No_Test	No_Test
4	48002103	No_Test	No_Test	No_Test
4	48053544	No_Test	No_Test	No_Test
4	48133794	No_Test	No_Test	No_Test
4	48222393	No_Test	No_Test	No_Test
4	48275459	No_Test	No_Test	No_Test
4	48350713	No_Test	No_Test	No_Test
4	48442502	No_Test	No_Test	No_Test
4	48569692	No_Test	No_Test	No_Test
4	48643257	No_Test	No_Test	No_Test
4	48742467	No_Test	No_Test	No_Test
4	48902672	No_Test	No_Test	No_Test
4	48986016	No_Test	No_Test	No_Test
4	49127886	No_Test	No_Test	No_Test
4	49214232	No_Test	No_Test	No_Test
4	49343742	No_Test	No_Test	No_Test
4	49408492	No_Test	No_Test	No_Test
4	49461352	No_Test	No_Test	No_Test
4	49518574	No_Test	No_Test	No_Test
4	49556059	No_Test	No_Test	No_Test
4	49597877	No_Test	No_Test	No_Test
4	49645171	No_Test	No_Test	No_Test
4	49678259	No_Test	No_Test	No_Test
4	49828162	No_Test	No_Test	No_Test
4	49902255	No_Test	No_Test	No_Test
4	49963417	No_Test	No_Test	No_Test
4	50000561	No_Test	No_Test	No_Test
4	50060206	No_Test	No_Test	No_Test
4	50093937	No_Test	No_Test	No_Test
4	50223267	No_Test	No_Test	No_Test
4	50289129	No_Test	No_Test	No_Test
4	50444359	No_Test	No_Test	No_Test
4	50498533	No_Test	No_Test	No_Test
4	50545890	No_Test	No_Test	No_Test
4	50672102	No_Test	No_Test	No_Test
4	50850285	No_Test	No_Test	No_Test
4	50946442	No_Test	No_Test	No_Test
4	51089231	No_Test	No_Test	No_Test
4	51113353	No_Test	No_Test	No_Test
4	51272076	No_Test	No_Test	No_Test
4	51330095	No_Test	No_Test	No_Test
4	51375575	No_Test	No_Test	No_Test
4	51460922	No_Test	No_Test	No_Test
4	51486154	No_Test	No_Test	No_Test
4	51546265	No_Test	No_Test	No_Test
4	51736487	No_Test	No_Test	No_Test
4	51815917	No_Test	No_Test	No_Test
4	51872562	No_Test	No_Test	No_Test
4	51957955	No_Test	No_Test	No_Test
4	52002411	No_Test	No_Test	No_Test
4	52068303	No_Test	No_Test	No_Test
4	52122999	No_Test	No_Test	No_Test
4	52205833	No_Test	No_Test	No_Test
5	21750	No_Test	No_Test	No_Test
5	105085	No_Test	No_Test	No_Test
5	160904	No_Test	No_Test	No_Test
5	384215	No_Test	No_Test	No_Test
5	425159	No_Test	No_Test	No_Test
5	464582	No_Test	No_Test	No_Test
5	523725	No_Test	No_Test	No_Test
5	558763	No_Test	No_Test	No_Test
5	595812	No_Test	No_Test	No_Test
5	628524	No_Test	No_Test	No_Test
5	825785	No_Test	No_Test	No_Test
5	984321	No_Test	No_Test	No_Test
5	1050346	No_Test	No_Test	No_Test
5	1092569	No_Test	No_Test	No_Test
5	1127602	No_Test	No_Test	No_Test
5	1282592	No_Test	No_Test	No_Test
5	1325450	No_Test	No_Test	No_Test
5	1358556	No_Test	No_Test	No_Test
5	1410248	No_Test	No_Test	No_Test
5	1442678	No_Test	No_Test	No_Test
5	1496131	No_Test	No_Test	No_Test
5	1536037	No_Test	No_Test	No_Test
5	1582267	No_Test	No_Test	No_Test
5	1624690	No_Test	No_Test	No_Test
5	1960856	No_Test	No_Test	No_Test
5	2069948	No_Test	No_Test	No_Test
5	2105040	No_Test	No_Test	No_Test
5	2167334	No_Test	No_Test	No_Test
5	2213518	No_Test	No_Test	No_Test
5	2324474	No_Test	No_Test	No_Test
5	2357871	No_Test	No_Test	No_Test
5	2440984	No_Test	No_Test	No_Test
5	2506014	No_Test	No_Test	No_Test
5	2563867	No_Test	No_Test	No_Test
5	2612793	No_Test	No_Test	No_Test
5	2672539	84	36	0.229864
5	2718523	84	36	0.229864
5	2737995	No_Test	No_Test	No_Test
5	2782337	No_Test	No_Test	No_Test
5	2851236	No_Test	No_Test	No_Test
5	2885214	No_Test	No_Test	No_Test
5	2911445	No_Test	No_Test	No_Test
5	3041109	No_Test	No_Test	No_Test
5	3207293	No_Test	No_Test	No_Test
5	3216947	No_Test	No_Test	No_Test
5	3263938	No_Test	No_Test	No_Test
5	3319234	No_Test	No_Test	No_Test
5	3428900	No_Test	No_Test	No_Test
5	3467767	No_Test	No_Test	No_Test
5	3525154	No_Test	No_Test	No_Test
5	3702823	No_Test	No_Test	No_Test
5	3731817	No_Test	No_Test	No_Test
5	3755641	No_Test	No_Test	No_Test
5	3832616	No_Test	No_Test	No_Test
5	3872203	No_Test	No_Test	No_Test
5	3939058	No_Test	No_Test	No_Test
5	4074944	No_Test	No_Test	No_Test
5	4137562	No_Test	No_Test	No_Test
5	4227990	No_Test	No_Test	No_Test
5	4269814	No_Test	No_Test	No_Test
5	4368128	No_Test	No_Test	No_Test
5	4395428	No_Test	No_Test	No_Test
5	4423839	No_Test	No_Test	No_Test
5	4453422	No_Test	No_Test	No_Test
5	4605275	No_Test	No_Test	No_Test
5	4682233	No_Test	No_Test	No_Test
5	4782386	No_Test	No_Test	No_Test
5	4848235	No_Test	No_Test	No_Test
5	5001282	No_Test	No_Test	No_Test
5	5192354	No_Test	No_Test	No_Test
5	5221711	No_Test	No_Test	No_Test
5	5285887	No_Test	No_Test	No_Test
5	5381035	No_Test	No_Test	No_Test
5	5480565	No_Test	No_Test	No_Test
5	5575791	No_Test	No_Test	No_Test
5	5621714	No_Test	No_Test	No_Test
5	5753185	No_Test	No_Test	No_Test
5	5794460	No_Test	No_Test	No_Test
5	6149022	No_Test	No_Test	No_Test
5	8820984	No_Test	No_Test	No_Test
5	9698664	No_Test	No_Test	No_Test
5	11767409	No_Test	No_Test	No_Test
5	15038963	No_Test	No_Test	No_Test
5	18203260	No_Test	No_Test	No_Test
5	22024638	No_Test	No_Test	No_Test
5	24193817	No_Test	No_Test	No_Test
5	24314289	No_Test	No_Test	No_Test
5	25462356	No_Test	No_Test	No_Test
5	27082044	No_Test	No_Test	No_Test
5	27112496	No_Test	No_Test	No_Test
5	27124210	No_Test	No_Test	No_Test
5	27169812	No_Test	No_Test	No_Test
5	27611613	No_Test	No_Test	No_Test
5	27623917	No_Test	No_Test	No_Test
5	27739653	No_Test	No_Test	No_Test
5	27762168	No_Test	No_Test	No_Test
5	27856064	No_Test	No_Test	No_Test
5	28655905	No_Test	No_Test	No_Test
5	29122174	No_Test	No_Test	No_Test
5	29244629	No_Test	No_Test	No_Test
5	29268362	No_Test	No_Test	No_Test
5	29409041	No_Test	No_Test	No_Test
5	29824759	No_Test	No_Test	No_Test
5	29852798	No_Test	No_Test	No_Test
5	30005876	No_Test	No_Test	No_Test
5	30023284	No_Test	No_Test	No_Test
5	30334765	No_Test	No_Test	No_Test
5	30537465	No_Test	No_Test	No_Test
5	31068959	No_Test	No_Test	No_Test
5	31119733	No_Test	No_Test	No_Test
5	31243247	No_Test	No_Test	No_Test
5	31367025	No_Test	No_Test	No_Test
5	31427594	No_Test	No_Test	No_Test
5	31541462	No_Test	No_Test	No_Test
5	31584490	No_Test	No_Test	No_Test
5	31601400	No_Test	No_Test	No_Test
5	31666172	No_Test	No_Test	No_Test
5	31720739	No_Test	No_Test	No_Test
5	31756622	No_Test	No_Test	No_Test
5	31822052	No_Test	No_Test	No_Test
5	31873991	No_Test	No_Test	No_Test
5	31932170	No_Test	No_Test	No_Test
5	32036641	No_Test	No_Test	No_Test
5	32095735	No_Test	No_Test	No_Test
5	32123938	84	39	0.585647
5	32397451	84	39	0.585647
5	32594828	84	39	0.585647
5	32628753	84	39	0.585647
5	32832462	84	39	0.585647
5	32922250	84	39	0.585647
5	33001491	84	39	0.585647
5	33248314	84	39	0.585647
5	33318788	84	39	0.585647
5	33343764	84	39	0.585647
5	33398163	72	39	0.555998
5	33444202	72	39	0.555998
5	33536375	72	39	0.555998
5	33739867	No_Test	No_Test	No_Test
5	33769022	No_Test	No_Test	No_Test
5	33887621	No_Test	No_Test	No_Test
5	33920300	No_Test	No_Test	No_Test
5	34006356	No_Test	No_Test	No_Test
5	34054092	No_Test	No_Test	No_Test
5	34112269	No_Test	No_Test	No_Test
5	34199787	No_Test	No_Test	No_Test
5	34272637	No_Test	No_Test	No_Test
5	34305148	No_Test	No_Test	No_Test
5	34352276	No_Test	No_Test	No_Test
5	34386052	No_Test	No_Test	No_Test
5	34461135	No_Test	No_Test	No_Test
5	34504893	No_Test	No_Test	No_Test
5	34565334	No_Test	No_Test	No_Test
5	34807194	No_Test	No_Test	No_Test
5	34841194	No_Test	No_Test	No_Test
5	34891673	No_Test	No_Test	No_Test
5	34963636	No_Test	No_Test	No_Test
5	35005617	No_Test	No_Test	No_Test
5	35036404	No_Test	No_Test	No_Test
5	35072735	No_Test	No_Test	No_Test
5	35101291	No_Test	No_Test	No_Test
5	35158609	No_Test	No_Test	No_Test
5	35209993	No_Test	No_Test	No_Test
5	35247222	No_Test	No_Test	No_Test
5	35309800	No_Test	No_Test	No_Test
5	35374668	No_Test	No_Test	No_Test
5	35423627	No_Test	No_Test	No_Test
5	35467214	No_Test	No_Test	No_Test
5	35597149	No_Test	No_Test	No_Test
5	35638821	No_Test	No_Test	No_Test
5	35722019	No_Test	No_Test	No_Test
5	35789512	No_Test	No_Test	No_Test
5	35921493	No_Test	No_Test	No_Test
5	35961486	No_Test	No_Test	No_Test
5	35995131	No_Test	No_Test	No_Test
5	36025982	No_Test	No_Test	No_Test
5	36046937	No_Test	No_Test	No_Test
5	36119852	No_Test	No_Test	No_Test
5	36275578	No_Test	No_Test	No_Test
5	36311870	No_Test	No_Test	No_Test
5	36338646	No_Test	No_Test	No_Test
5	36398530	No_Test	No_Test	No_Test
5	36473160	No_Test	No_Test	No_Test
5	36479027	No_Test	No_Test	No_Test
5	36676544	No_Test	No_Test	No_Test
5	36712170	No_Test	No_Test	No_Test
5	36748078	No_Test	No_Test	No_Test
5	36841215	No_Test	No_Test	No_Test
5	36917839	No_Test	No_Test	No_Test
5	36962030	No_Test	No_Test	No_Test
5	37039750	No_Test	No_Test	No_Test
5	37059445	No_Test	No_Test	No_Test
5	37139944	No_Test	No_Test	No_Test
5	37317508	No_Test	No_Test	No_Test
5	37333428	No_Test	No_Test	No_Test
5	37361399	No_Test	No_Test	No_Test
5	37405444	No_Test	No_Test	No_Test
5	37484301	No_Test	No_Test	No_Test
5	37550193	No_Test	No_Test	No_Test
5	37595926	No_Test	No_Test	No_Test
5	37699648	No_Test	No_Test	No_Test
5	37770680	No_Test	No_Test	No_Test
5	37882533	No_Test	No_Test	No_Test
5	37900941	No_Test	No_Test	No_Test
5	37940835	No_Test	No_Test	No_Test
5	37987089	No_Test	No_Test	No_Test
5	38035040	No_Test	No_Test	No_Test
5	38124189	No_Test	No_Test	No_Test
5	38138511	No_Test	No_Test	No_Test
5	38280990	No_Test	No_Test	No_Test
5	38326967	No_Test	No_Test	No_Test
5	38364001	No_Test	No_Test	No_Test
5	38388893	No_Test	No_Test	No_Test
5	38472343	No_Test	No_Test	No_Test
5	38597425	No_Test	No_Test	No_Test
5	38679910	No_Test	No_Test	No_Test
5	38700130	No_Test	No_Test	No_Test
5	38856557	No_Test	No_Test	No_Test
5	38890959	No_Test	No_Test	No_Test
5	38943214	No_Test	No_Test	No_Test
5	38993543	No_Test	No_Test	No_Test
5	39097082	No_Test	No_Test	No_Test
5	39151875	No_Test	No_Test	No_Test
5	39187571	No_Test	No_Test	No_Test
5	39271942	No_Test	No_Test	No_Test
5	39396012	No_Test	No_Test	No_Test
5	39419467	No_Test	No_Test	No_Test
5	39513987	No_Test	No_Test	No_Test
5	39546900	No_Test	No_Test	No_Test
5	39696120	No_Test	No_Test	No_Test
5	39809905	No_Test	No_Test	No_Test
5	39821466	No_Test	No_Test	No_Test
5	39886822	No_Test	No_Test	No_Test
5	39990476	No_Test	No_Test	No_Test
5	40040158	No_Test	No_Test	No_Test
5	40170977	No_Test	No_Test	No_Test
5	40193010	No_Test	No_Test	No_Test
5	40295481	No_Test	No_Test	No_Test
5	40344471	No_Test	No_Test	No_Test
5	40415432	No_Test	No_Test	No_Test
5	40481751	No_Test	No_Test	No_Test
5	40684517	No_Test	No_Test	No_Test
5	40696165	No_Test	No_Test	No_Test
5	40946970	No_Test	No_Test	No_Test
5	40974254	No_Test	No_Test	No_Test
5	41007475	No_Test	No_Test	No_Test
5	41075707	No_Test	No_Test	No_Test
5	41265253	No_Test	No_Test	No_Test
5	41294649	No_Test	No_Test	No_Test
5	41327670	No_Test	No_Test	No_Test
5	41352910	No_Test	No_Test	No_Test
5	41398449	No_Test	No_Test	No_Test
5	41645388	No_Test	No_Test	No_Test
5	41674471	No_Test	No_Test	No_Test
5	41712419	No_Test	No_Test	No_Test
5	41754397	No_Test	No_Test	No_Test
5	41893109	No_Test	No_Test	No_Test
5	41897022	No_Test	No_Test	No_Test
5	42090709	No_Test	No_Test	No_Test
5	42119049	No_Test	No_Test	No_Test
6	493964	No_Test	No_Test	No_Test
6	501731	No_Test	No_Test	No_Test
6	669123	No_Test	No_Test	No_Test
6	743583	No_Test	No_Test	No_Test
6	801649	No_Test	No_Test	No_Test
6	921254	No_Test	No_Test	No_Test
6	980998	No_Test	No_Test	No_Test
6	1018033	No_Test	No_Test	No_Test
6	1118921	No_Test	No_Test	No_Test
6	1234490	No_Test	No_Test	No_Test
6	1295911	No_Test	No_Test	No_Test
6	1346405	No_Test	No_Test	No_Test
6	1404673	No_Test	No_Test	No_Test
6	1472218	No_Test	No_Test	No_Test
6	1532017	No_Test	No_Test	No_Test
6	1627366	No_Test	No_Test	No_Test
6	1673727	No_Test	No_Test	No_Test
6	1755532	No_Test	No_Test	No_Test
6	2104129	No_Test	No_Test	No_Test
6	2280323	No_Test	No_Test	No_Test
6	2352768	No_Test	No_Test	No_Test
6	2420702	No_Test	No_Test	No_Test
6	2508365	No_Test	No_Test	No_Test
6	2624221	No_Test	No_Test	No_Test
6	2676998	No_Test	No_Test	No_Test
6	2749838	No_Test	No_Test	No_Test
6	3017454	No_Test	No_Test	No_Test
6	3104699	No_Test	No_Test	No_Test
6	3170761	No_Test	No_Test	No_Test
6	3226750	No_Test	No_Test	No_Test
6	3279594	No_Test	No_Test	No_Test
6	3362688	No_Test	No_Test	No_Test
6	3397159	No_Test	No_Test	No_Test
6	3643449	No_Test	No_Test	No_Test
6	3914220	No_Test	No_Test	No_Test
6	3975042	No_Test	No_Test	No_Test
6	4157597	No_Test	No_Test	No_Test
6	4245837	No_Test	No_Test	No_Test
6	4335715	No_Test	No_Test	No_Test
6	4456132	No_Test	No_Test	No_Test
6	4584430	No_Test	No_Test	No_Test
6	4651121	83	32	0.0475249
6	4826081	83	32	0.0475249
6	4941014	83	32	0.0475249
6	5001043	83	33	0.0784196
6	5064301	83	33	0.0784196
6	5140936	83	33	0.0784196
6	5202219	84	34	0.101136
6	5303094	84	34	0.101136
6	5324457	84	34	0.101136
6	5381609	84	38	0.445205
6	5436003	84	38	0.445205
6	5499125	84	38	0.445205
6	5597303	84	38	0.445205
6	5666361	84	38	0.445205
6	5835215	84	38	0.445205
6	5853765	84	38	0.445205
6	5995831	84	38	0.445205
6	6099232	84	38	0.445205
6	6146667	84	48	0.229864
6	6214894	84	48	0.229864
6	6310656	84	48	0.229864
6	6493434	84	48	0.229864
6	6716017	84	47	0.326134
6	6803119	84	47	0.326134
6	6843843	84	47	0.326134
6	6919668	84	47	0.326134
6	7078527	84	47	0.326134
6	7265304	77	40	0.819893
6	7620868	77	39	1
6	7689180	77	39	1
6	7762338	75	37	1
6	7841986	75	37	1
6	7923990	84	46	0.445205
6	8021182	84	47	0.326134
6	8085085	84	47	0.326134
6	8178935	84	46	0.445205
6	8221934	84	46	0.445205
6	8343876	84	46	0.445205
6	8488833	84	40	0.743644
6	8636013	84	40	0.743644
6	8808577	84	40	0.743644
6	8985500	84	40	0.743644
6	9087027	84	40	0.743644
6	9163989	84	42	1
6	9227148	84	42	1
6	9274481	84	45	0.585647
6	9453068	84	45	0.585647
6	9679385	84	45	0.585647
6	9767612	84	45	0.585647
6	9813969	84	45	0.585647
6	9971772	84	44	0.743644
6	10143832	84	44	0.743644
6	10260260	No_Test	No_Test	No_Test
6	10344093	No_Test	No_Test	No_Test
6	10402418	No_Test	No_Test	No_Test
6	10483693	No_Test	No_Test	No_Test
6	10712690	No_Test	No_Test	No_Test
6	10809898	No_Test	No_Test	No_Test
6	10851807	84	55	0.00603796
6	10919443	84	55	0.00603796
6	11019800	No_Test	No_Test	No_Test
6	11124796	84	56	0.00298532
6	11191735	No_Test	No_Test	No_Test
6	11269900	No_Test	No_Test	No_Test
6	11360371	No_Test	No_Test	No_Test
6	11506438	No_Test	No_Test	No_Test
6	11686193	84	48	0.229864
6	11813160	84	48	0.229864
6	11871084	84	48	0.229864
6	11975393	83	46	0.379999
6	12155913	83	46	0.379999
6	12200543	83	46	0.379999
6	12278627	83	46	0.379999
6	12372846	83	51	0.0475249
6	12441358	83	51	0.0475249
6	12571378	83	51	0.0475249
6	12843589	No_Test	No_Test	No_Test
6	12941178	No_Test	No_Test	No_Test
6	12990773	No_Test	No_Test	No_Test
6	13035696	No_Test	No_Test	No_Test
6	13220273	84	51	0.0629723
6	13264621	No_Test	No_Test	No_Test
6	13345871	No_Test	No_Test	No_Test
6	13429255	No_Test	No_Test	No_Test
6	13499326	No_Test	No_Test	No_Test
6	13555487	No_Test	No_Test	No_Test
6	13649273	No_Test	No_Test	No_Test
6	13759357	No_Test	No_Test	No_Test
6	13847595	No_Test	No_Test	No_Test
6	13917815	No_Test	No_Test	No_Test
6	14094641	No_Test	No_Test	No_Test
6	14174887	84	38	0.445205
6	14281072	84	38	0.445205
6	14363799	84	38	0.445205
6	14402114	84	38	0.445205
6	14495135	84	38	0.445205
6	14554440	84	38	0.445205
6	14725159	84	38	0.445205
6	14780835	84	38	0.445205
6	14901930	No_Test	No_Test	No_Test
6	14967527	No_Test	No_Test	No_Test
6	15074859	No_Test	No_Test	No_Test
6	15157976	No_Test	No_Test	No_Test
6	15231313	No_Test	No_Test	No_Test
6	15284944	No_Test	No_Test	No_Test
6	15331127	No_Test	No_Test	No_Test
6	15418909	No_Test	No_Test	No_Test
6	15495234	No_Test	No_Test	No_Test
6	15614187	No_Test	No_Test	No_Test
6	15745642	No_Test	No_Test	No_Test
6	15841692	No_Test	No_Test	No_Test
6	15895973	No_Test	No_Test	No_Test
6	15959069	No_Test	No_Test	No_Test
6	16009748	No_Test	No_Test	No_Test
6	16133204	No_Test	No_Test	No_Test
6	16182609	No_Test	No_Test	No_Test
6	16256683	No_Test	No_Test	No_Test
6	16365309	No_Test	No_Test	No_Test
6	16423204	No_Test	No_Test	No_Test
6	16441080	No_Test	No_Test	No_Test
6	16714933	No_Test	No_Test	No_Test
6	16790675	No_Test	No_Test	No_Test
6	16837448	No_Test	No_Test	No_Test
6	16899074	No_Test	No_Test	No_Test
6	16968506	No_Test	No_Test	No_Test
6	17232870	No_Test	No_Test	No_Test
6	17401316	84	30	0.0116345
6	17453976	84	30	0.0116345
6	17672411	84	28	0.00298532
6	18230296	No_Test	No_Test	No_Test
6	18446052	No_Test	No_Test	No_Test
6	18641000	No_Test	No_Test	No_Test
6	18788512	No_Test	No_Test	No_Test
6	18970072	No_Test	No_Test	No_Test
6	19486921	No_Test	No_Test	No_Test
6	19744952	No_Test	No_Test	No_Test
6	20353073	No_Test	No_Test	No_Test
6	20570157	No_Test	No_Test	No_Test
6	20686842	No_Test	No_Test	No_Test
6	21143967	No_Test	No_Test	No_Test
6	21516983	No_Test	No_Test	No_Test
6	21786787	No_Test	No_Test	No_Test
6	22478790	No_Test	No_Test	No_Test
6	23423070	No_Test	No_Test	No_Test
6	24628613	No_Test	No_Test	No_Test
6	24723754	No_Test	No_Test	No_Test
6	26103041	No_Test	No_Test	No_Test
6	26151237	No_Test	No_Test	No_Test
6	26848852	No_Test	No_Test	No_Test
6	29185593	No_Test	No_Test	No_Test
6	29695318	No_Test	No_Test	No_Test
6	31085380	No_Test	No_Test	No_Test
6	31352488	No_Test	No_Test	No_Test
6	32201984	No_Test	No_Test	No_Test
6	32783474	No_Test	No_Test	No_Test
6	33000707	No_Test	No_Test	No_Test
6	33455115	No_Test	No_Test	No_Test
6	34540898	No_Test	No_Test	No_Test
6	35133820	No_Test	No_Test	No_Test
6	35886438	No_Test	No_Test	No_Test
6	36978146	No_Test	No_Test	No_Test
6	37062726	No_Test	No_Test	No_Test
6	38073750	No_Test	No_Test	No_Test
6	38195052	No_Test	No_Test	No_Test
6	38435794	No_Test	No_Test	No_Test
6	38527444	No_Test	No_Test	No_Test
6	38920680	No_Test	No_Test	No_Test
6	39188086	No_Test	No_Test	No_Test
6	39294410	No_Test	No_Test	No_Test
6	39399409	No_Test	No_Test	No_Test
6	39693731	No_Test	No_Test	No_Test
6	40116979	No_Test	No_Test	No_Test
6	41147967	No_Test	No_Test	No_Test
6	41376571	No_Test	No_Test	No_Test
6	41585697	No_Test	No_Test	No_Test
6	41974977	No_Test	No_Test	No_Test
6	43064582	No_Test	No_Test	No_Test
6	43269264	No_Test	No_Test	No_Test
6	43461818	No_Test	No_Test	No_Test
6	43644895	No_Test	No_Test	No_Test
6	43996760	No_Test	No_Test	No_Test
6	44190937	No_Test	No_Test	No_Test
6	44533520	No_Test	No_Test	No_Test
6	45035185	No_Test	No_Test	No_Test
6	45534484	No_Test	No_Test	No_Test
6	46295298	No_Test	No_Test	No_Test
6	46719374	No_Test	No_Test	No_Test
6	46805251	No_Test	No_Test	No_Test
6	46855442	No_Test	No_Test	No_Test
6	46907841	No_Test	No_Test	No_Test
6	46957939	No_Test	No_Test	No_Test
6	47112305	No_Test	No_Test	No_Test
6	47224247	No_Test	No_Test	No_Test
6	47337202	No_Test	No_Test	No_Test
6	47452526	No_Test	No_Test	No_Test
6	47518032	No_Test	No_Test	No_Test
6	47573235	No_Test	No_Test	No_Test
6	47610879	No_Test	No_Test	No_Test
6	47722575	No_Test	No_Test	No_Test
6	47769455	No_Test	No_Test	No_Test
6	47869389	No_Test	No_Test	No_Test
6	47933744	No_Test	No_Test	No_Test
6	47970654	No_Test	No_Test	No_Test
6	48080474	66	20	0.00185823
6	48157501	No_Test	No_Test	No_Test
6	48211587	No_Test	No_Test	No_Test
6	48252623	No_Test	No_Test	No_Test
6	48344234	No_Test	No_Test	No_Test
6	48385426	No_Test	No_Test	No_Test
6	48444236	No_Test	No_Test	No_Test
6	48549090	No_Test	No_Test	No_Test
6	48614384	No_Test	No_Test	No_Test
6	48664312	No_Test	No_Test	No_Test
6	48725006	No_Test	No_Test	No_Test
6	48875217	No_Test	No_Test	No_Test
6	49089182	No_Test	No_Test	No_Test
6	49235940	No_Test	No_Test	No_Test
6	49289477	No_Test	No_Test	No_Test
6	49385731	No_Test	No_Test	No_Test
6	49429943	No_Test	No_Test	No_Test
6	49588829	No_Test	No_Test	No_Test
6	49706309	No_Test	No_Test	No_Test
6	49810204	No_Test	No_Test	No_Test
6	49931403	No_Test	No_Test	No_Test
6	49943935	No_Test	No_Test	No_Test
6	50112627	No_Test	No_Test	No_Test
6	50171806	No_Test	No_Test	No_Test
6	50244483	No_Test	No_Test	No_Test
6	50323138	No_Test	No_Test	No_Test
6	50393844	No_Test	No_Test	No_Test
6	50588869	No_Test	No_Test	No_Test
6	50711282	No_Test	No_Test	No_Test
6	50773950	No_Test	No_Test	No_Test
6	50788880	No_Test	No_Test	No_Test
6	50818472	No_Test	No_Test	No_Test
6	50892337	No_Test	No_Test	No_Test
6	50936449	No_Test	No_Test	No_Test
6	51072096	No_Test	No_Test	No_Test
6	51128748	No_Test	No_Test	No_Test
6	51169689	No_Test	No_Test	No_Test
6	51268017	No_Test	No_Test	No_Test
6	51316639	No_Test	No_Test	No_Test
7	155936	No_Test	No_Test	No_Test
7	190501	No_Test	No_Test	No_Test
7	265250	No_Test	No_Test	No_Test
7	313803	No_Test	No_Test	No_Test
7	444904	No_Test	No_Test	No_Test
7	532902	No_Test	No_Test	No_Test
7	567843	No_Test	No_Test	No_Test
7	680033	No_Test	No_Test	No_Test
7	729093	No_Test	No_Test	No_Test
7	860019	No_Test	No_Test	No_Test
7	957723	No_Test	No_Test	No_Test
7	1037460	No_Test	No_Test	No_Test
7	1121927	No_Test	No_Test	No_Test
7	1184634	No_Test	No_Test	No_Test
7	1249059	No_Test	No_Test	No_Test
7	1297229	No_Test	No_Test	No_Test
7	1338493	No_Test	No_Test	No_Test
7	1385153	No_Test	No_Test	No_Test
7	1423980	No_Test	No_Test	No_Test
7	1536458	No_Test	No_Test	No_Test
7	1576838	No_Test	No_Test	No_Test
7	1632501	No_Test	No_Test	No_Test
7	1670069	No_Test	No_Test	No_Test
7	1705608	No_Test	No_Test	No_Test
7	1751679	No_Test	No_Test	No_Test
7	1810189	No_Test	No_Test	No_Test
7	2060674	No_Test	No_Test	No_Test
7	2128629	No_Test	No_Test	No_Test
7	2222940	No_Test	No_Test	No_Test
7	2287735	No_Test	No_Test	No_Test
7	2322645	No_Test	No_Test	No_Test
7	2438308	No_Test	No_Test	No_Test
7	2532517	No_Test	No_Test	No_Test
7	2600156	No_Test	No_Test	No_Test
7	2666285	No_Test	No_Test	No_Test
7	2759942	No_Test	No_Test	No_Test
7	2804779	No_Test	No_Test	No_Test
7	2834114	No_Test	No_Test	No_Test
7	2949768	No_Test	No_Test	No_Test
7	3062578	No_Test	No_Test	No_Test
7	3163093	No_Test	No_Test	No_Test
7	3167571	No_Test	No_Test	No_Test
7	3300645	No_Test	No_Test	No_Test
7	3337039	No_Test	No_Test	No_Test
7	3409307	No_Test	No_Test	No_Test
7	3467915	No_Test	No_Test	No_Test
7	3644699	No_Test	No_Test	No_Test
7	3713267	No_Test	No_Test	No_Test
7	3753849	No_Test	No_Test	No_Test
7	3872947	No_Test	No_Test	No_Test
7	3981112	No_Test	No_Test	No_Test
7	4018151	No_Test	No_Test	No_Test
7	4237522	No_Test	No_Test	No_Test
7	4277666	No_Test	No_Test	No_Test
7	4337391	No_Test	No_Test	No_Test
7	4429189	No_Test	No_Test	No_Test
7	4536312	No_Test	No_Test	No_Test
7	4611880	No_Test	No_Test	No_Test
7	4688675	No_Test	No_Test	No_Test
7	4730593	No_Test	No_Test	No_Test
7	4885291	No_Test	No_Test	No_Test
7	4968848	No_Test	No_Test	No_Test
7	5016125	No_Test	No_Test	No_Test
7	5062637	No_Test	No_Test	No_Test
7	5145587	No_Test	No_Test	No_Test
7	5191003	No_Test	No_Test	No_Test
7	5265136	No_Test	No_Test	No_Test
7	5391104	No_Test	No_Test	No_Test
7	5456442	No_Test	No_Test	No_Test
7	5529532	No_Test	No_Test	No_Test
7	5798679	No_Test	No_Test	No_Test
7	5901279	No_Test	No_Test	No_Test
7	5938285	No_Test	No_Test	No_Test
7	5982921	No_Test	No_Test	No_Test
7	6028089	No_Test	No_Test	No_Test
7	6108248	No_Test	No_Test	No_Test
7	6163487	No_Test	No_Test	No_Test
7	6200435	No_Test	No_Test	No_Test
7	6390761	82	33	0.0970309
7	6444246	No_Test	No_Test	No_Test
7	6491168	No_Test	No_Test	No_Test
7	6559823	No_Test	No_Test	No_Test
7	6594458	No_Test	No_Test	No_Test
7	6643125	No_Test	No_Test	No_Test
7	6765164	No_Test	No_Test	No_Test
7	6819959	No_Test	No_Test	No_Test
7	6898693	No_Test	No_Test	No_Test
7	6985620	No_Test	No_Test	No_Test
7	7024929	No_Test	No_Test	No_Test
7	7070970	No_Test	No_Test	No_Test
7	7134727	No_Test	No_Test	No_Test
7	7199289	No_Test	No_Test	No_Test
7	7245899	No_Test	No_Test	No_Test
7	7323722	No_Test	No_Test	No_Test
7	7409086	No_Test	No_Test	No_Test
7	7528747	No_Test	No_Test	No_Test
7	7545073	No_Test	No_Test	No_Test
7	7618741	No_Test	No_Test	No_Test
7	7658072	No_Test	No_Test	No_Test
7	7705501	No_Test	No_Test	No_Test
7	7771549	No_Test	No_Test	No_Test
7	7851767	No_Test	No_Test	No_Test
7	7952738	No_Test	No_Test	No_Test
7	7989492	No_Test	No_Test	No_Test
7	8024362	No_Test	No_Test	No_Test
7	8057681	No_Test	No_Test	No_Test
7	8151504	No_Test	No_Test	No_Test
7	8206004	No_Test	No_Test	No_Test
7	8251589	No_Test	No_Test	No_Test
7	8309503	No_Test	No_Test	No_Test
7	8367502	No_Test	No_Test	No_Test
7	8425687	No_Test	No_Test	No_Test
7	8460028	No_Test	No_Test	No_Test
7	8528893	No_Test	No_Test	No_Test
7	8576746	No_Test	No_Test	No_Test
7	8632178	No_Test	No_Test	No_Test
7	8697890	No_Test	No_Test	No_Test
7	8739263	No_Test	No_Test	No_Test
7	8789695	No_Test	No_Test	No_Test
7	8928888	No_Test	No_Test	No_Test
7	8969904	No_Test	No_Test	No_Test
7	9007029	No_Test	No_Test	No_Test
7	9047011	No_Test	No_Test	No_Test
7	9098060	No_Test	No_Test	No_Test
7	9143502	No_Test	No_Test	No_Test
7	9305057	No_Test	No_Test	No_Test
7	9342241	No_Test	No_Test	No_Test
7	9409467	No_Test	No_Test	No_Test
7	9439870	No_Test	No_Test	No_Test
7	9489274	No_Test	No_Test	No_Test
7	9572695	No_Test	No_Test	No_Test
7	9665913	No_Test	No_Test	No_Test
7	9730337	No_Test	No_Test	No_Test
7	9820764	No_Test	No_Test	No_Test
7	9847029	No_Test	No_Test	No_Test
7	9909832	No_Test	No_Test	No_Test
7	10054874	No_Test	No_Test	No_Test
7	10165542	No_Test	No_Test	No_Test
7	10241187	No_Test	No_Test	No_Test
7	10286005	No_Test	No_Test	No_Test
7	10453460	No_Test	No_Test	No_Test
7	10501318	No_Test	No_Test	No_Test
7	10539892	No_Test	No_Test	No_Test
7	10736049	No_Test	No_Test	No_Test
7	11031953	No_Test	No_Test	No_Test
7	11196802	No_Test	No_Test	No_Test
7	12441147	No_Test	No_Test	No_Test
7	13346801	No_Test	No_Test	No_Test
7	13540657	No_Test	No_Test	No_Test
7	13594605	No_Test	No_Test	No_Test
7	13784462	No_Test	No_Test	No_Test
7	14092832	No_Test	No_Test	No_Test
7	14158741	No_Test	No_Test	No_Test
7	14344298	No_Test	No_Test	No_Test
7	14385106	No_Test	No_Test	No_Test
7	14505370	No_Test	No_Test	No_Test
7	14917572	No_Test	No_Test	No_Test
7	14949725	No_Test	No_Test	No_Test
7	15066276	No_Test	No_Test	No_Test
7	15104950	No_Test	No_Test	No_Test
7	15172753	No_Test	No_Test	No_Test
7	15224667	No_Test	No_Test	No_Test
7	15268423	No_Test	No_Test	No_Test
7	15417090	No_Test	No_Test	No_Test
7	15481583	No_Test	No_Test	No_Test
7	15677304	No_Test	No_Test	No_Test
7	15750880	No_Test	No_Test	No_Test
7	15804237	No_Test	No_Test	No_Test
7	15836034	No_Test	No_Test	No_Test
7	15887510	No_Test	No_Test	No_Test
7	15960048	No_Test	No_Test	No_Test
7	16111431	No_Test	No_Test	No_Test
7	16121771	No_Test	No_Test	No_Test
7	16190796	No_Test	No_Test	No_Test
7	16244037	No_Test	No_Test	No_Test
7	16486076	No_Test	No_Test	No_Test
7	16531035	No_Test	No_Test	No_Test
7	16582884	No_Test	No_Test	No_Test
7	16625092	No_Test	No_Test	No_Test
7	16788563	No_Test	No_Test	No_Test
7	17022485	No_Test	No_Test	No_Test
7	17181419	No_Test	No_Test	No_Test
7	17449401	No_Test	No_Test	No_Test
7	17699946	No_Test	No_Test	No_Test
7	18382782	No_Test	No_Test	No_Test
7	18723135	No_Test	No_Test	No_Test
7	20626887	No_Test	No_Test	No_Test
7	21255540	No_Test	No_Test	No_Test
7	21293829	No_Test	No_Test	No_Test
7	22970212	No_Test	No_Test	No_Test
7	23456879	No_Test	No_Test	No_Test
7	24489733	No_Test	No_Test	No_Test
7	24508189	No_Test	No_Test	No_Test
7	25078333	No_Test	No_Test	No_Test
7	27011688	No_Test	No_Test	No_Test
7	27503018	No_Test	No_Test	No_Test
7	28059713	No_Test	No_Test	No_Test
7	28935619	No_Test	No_Test	No_Test
7	29400223	No_Test	No_Test	No_Test
7	29946583	No_Test	No_Test	No_Test
7	30398934	No_Test	No_Test	No_Test
7	31263344	No_Test	No_Test	No_Test
7	32484469	No_Test	No_Test	No_Test
7	33227966	No_Test	No_Test	No_Test
7	33595655	No_Test	No_Test	No_Test
7	34157286	No_Test	No_Test	No_Test
7	34451110	No_Test	No_Test	No_Test
7	35006083	No_Test	No_Test	No_Test
7	35058752	No_Test	No_Test	No_Test
7	35411154	No_Test	No_Test	No_Test
7	35483387	No_Test	No_Test	No_Test
7	35613115	No_Test	No_Test	No_Test
7	35685118	No_Test	No_Test	No_Test
7	35784231	No_Test	No_Test	No_Test
7	35868100	No_Test	No_Test	No_Test
7	35979624	No_Test	No_Test	No_Test
7	36036751	No_Test	No_Test	No_Test
7	36170156	No_Test	No_Test	No_Test
7	36245160	No_Test	No_Test	No_Test
7	36439830	No_Test	No_Test	No_Test
7	36493756	No_Test	No_Test	No_Test
7	36637968	No_Test	No_Test	No_Test
7	36679589	No_Test	No_Test	No_Test
7	36772289	No_Test	No_Test	No_Test
7	36782882	No_Test	No_Test	No_Test
7	36894956	No_Test	No_Test	No_Test
7	36935345	84	36	0.229864
7	36993208	84	36	0.229864
7	37049207	84	36	0.229864
7	37098897	84	36	0.229864
7	37166523	84	39	0.585647
7	37177741	84	38	0.445205
7	37280491	84	35	0.155656
7	37321895	84	35	0.155656
7	37448652	84	35	0.155656
7	37616073	84	35	0.155656
7	37719046	84	35	0.155656
7	37781401	84	35	0.155656
7	37888361	84	35	0.155656
7	38066078	84	35	0.155656
7	38106679	84	35	0.155656
7	38142772	84	35	0.155656
7	38201349	84	37	0.326134
7	38295714	84	37	0.326134
7	38390079	84	37	0.326134
7	38504182	84	37	0.326134
7	38555656	84	37	0.326134
7	38592439	84	37	0.326134
7	38649533	84	38	0.445205
7	38770938	84	38	0.445205
7	38820121	84	38	0.445205
7	38900298	84	39	0.585647
7	39007503	84	39	0.585647
7	39121324	84	39	0.585647
7	39181995	84	39	0.585647
7	39776460	84	39	0.585647
7	40304782	84	39	0.585647
7	40402976	84	39	0.585647
7	40504565	84	39	0.585647
7	40573526	84	39	0.585647
7	40736523	84	39	0.585647
7	40896029	84	39	0.585647
7	41246855	84	39	0.585647
7	41436164	84	39	0.585647
7	41692787	84	39	0.585647
7	41838721	84	39	0.585647
7	42048848	84	39	0.585647
7	42222270	84	39	0.585647
7	42323346	84	39	0.585647
7	42396323	84	39	0.585647
7	42459910	No_Test	No_Test	No_Test
7	42588941	No_Test	No_Test	No_Test
7	42640211	No_Test	No_Test	No_Test
7	42732864	No_Test	No_Test	No_Test
7	42797211	No_Test	No_Test	No_Test
7	42869168	No_Test	No_Test	No_Test
7	42909420	No_Test	No_Test	No_Test
7	43012666	No_Test	No_Test	No_Test
7	43128249	No_Test	No_Test	No_Test
7	43135173	No_Test	No_Test	No_Test
7	43258534	No_Test	No_Test	No_Test
7	43453490	No_Test	No_Test	No_Test
7	43528343	No_Test	No_Test	No_Test
7	43600726	No_Test	No_Test	No_Test
7	43750579	No_Test	No_Test	No_Test
7	43825613	No_Test	No_Test	No_Test
7	43893649	No_Test	No_Test	No_Test
7	44307035	No_Test	No_Test	No_Test
7	44397815	No_Test	No_Test	No_Test
7	44567848	No_Test	No_Test	No_Test
8	1190302	No_Test	No_Test	No_Test
8	1373179	No_Test	No_Test	No_Test
8	1506737	No_Test	No_Test	No_Test
8	1552727	No_Test	No_Test	No_Test
8	1624977	No_Test	No_Test	No_Test
8	1821010	No_Test	No_Test	No_Test
8	1885489	No_Test	No_Test	No_Test
8	1927320	No_Test	No_Test	No_Test
8	1973360	No_Test	No_Test	No_Test
8	2044689	No_Test	No_Test	No_Test
8	2123662	No_Test	No_Test	No_Test
8	2257976	No_Test	No_Test	No_Test
8	2292177	No_Test	No_Test	No_Test
8	2345459	No_Test	No_Test	No_Test
8	2398166	No_Test	No_Test	No_Test
8	2471066	No_Test	No_Test	No_Test
8	2550843	No_Test	No_Test	No_Test
8	2626181	No_Test	No_Test	No_Test
8	2674927	No_Test	No_Test	No_Test
8	2840929	No_Test	No_Test	No_Test
8	3022795	No_Test	No_Test	No_Test
8	3182921	No_Test	No_Test	No_Test
8	3276651	No_Test	No_Test	No_Test
8	3289486	No_Test	No_Test	No_Test
8	3373388	No_Test	No_Test	No_Test
8	3523755	No_Test	No_Test	No_Test
8	3604631	No_Test	No_Test	No_Test
8	3786749	No_Test	No_Test	No_Test
8	3823515	No_Test	No_Test	No_Test
8	3991132	No_Test	No_Test	No_Test
8	4272701	No_Test	No_Test	No_Test
8	4673523	No_Test	No_Test	No_Test
8	4753654	No_Test	No_Test	No_Test
8	4879302	No_Test	No_Test	No_Test
8	4888429	No_Test	No_Test	No_Test
8	4965776	No_Test	No_Test	No_Test
8	5009800	No_Test	No_Test	No_Test
8	5088534	No_Test	No_Test	No_Test
8	5287858	No_Test	No_Test	No_Test
8	5621113	No_Test	No_Test	No_Test
8	5709053	No_Test	No_Test	No_Test
8	6039134	No_Test	No_Test	No_Test
8	6073168	No_Test	No_Test	No_Test
8	6196069	No_Test	No_Test	No_Test
8	6375372	No_Test	No_Test	No_Test
8	6903360	No_Test	No_Test	No_Test
8	6969568	No_Test	No_Test	No_Test
8	7075496	No_Test	No_Test	No_Test
8	7108611	No_Test	No_Test	No_Test
8	7187624	No_Test	No_Test	No_Test
8	7425389	No_Test	No_Test	No_Test
8	7519161	No_Test	No_Test	No_Test
8	7574121	No_Test	No_Test	No_Test
8	7654540	No_Test	No_Test	No_Test
8	7721316	No_Test	No_Test	No_Test
8	7787054	No_Test	No_Test	No_Test
8	7824338	No_Test	No_Test	No_Test
8	7883227	No_Test	No_Test	No_Test
8	7959982	No_Test	No_Test	No_Test
8	7993878	No_Test	No_Test	No_Test
8	8048119	No_Test	No_Test	No_Test
8	8273185	No_Test	No_Test	No_Test
8	8310289	No_Test	No_Test	No_Test
8	8465415	No_Test	No_Test	No_Test
8	8512373	No_Test	No_Test	No_Test
8	8571552	No_Test	No_Test	No_Test
8	8607322	No_Test	No_Test	No_Test
8	8657875	No_Test	No_Test	No_Test
8	8725772	No_Test	No_Test	No_Test
8	8796917	No_Test	No_Test	No_Test
8	8830202	No_Test	No_Test	No_Test
8	9022629	No_Test	No_Test	No_Test
8	9104059	No_Test	No_Test	No_Test
8	9172656	No_Test	No_Test	No_Test
8	9220290	No_Test	No_Test	No_Test
8	9332121	No_Test	No_Test	No_Test
8	9428417	No_Test	No_Test	No_Test
8	9476804	No_Test	No_Test	No_Test
8	9589446	No_Test	No_Test	No_Test
8	9627060	No_Test	No_Test	No_Test
8	9692119	No_Test	No_Test	No_Test
8	9733609	No_Test	No_Test	No_Test
8	9781116	No_Test	No_Test	No_Test
8	9840245	No_Test	No_Test	No_Test
8	9877098	No_Test	No_Test	No_Test
8	9962057	No_Test	No_Test	No_Test
8	10029124	No_Test	No_Test	No_Test
8	10085363	No_Test	No_Test	No_Test
8	10215938	No_Test	No_Test	No_Test
8	10243564	No_Test	No_Test	No_Test
8	10331662	No_Test	No_Test	No_Test
8	10482820	No_Test	No_Test	No_Test
8	10533831	No_Test	No_Test	No_Test
8	10582175	No_Test	No_Test	No_Test
8	10646123	No_Test	No_Test	No_Test
8	10700780	No_Test	No_Test	No_Test
8	10761671	No_Test	No_Test	No_Test
8	10858120	No_Test	No_Test	No_Test
8	10963012	No_Test	No_Test	No_Test
8	10984300	No_Test	No_Test	No_Test
8	11126044	No_Test	No_Test	No_Test
8	11168730	No_Test	No_Test	No_Test
8	11270610	No_Test	No_Test	No_Test
8	11367862	No_Test	No_Test	No_Test
8	11417708	No_Test	No_Test	No_Test
8	11477277	No_Test	No_Test	No_Test
8	11560276	No_Test	No_Test	No_Test
8	11602284	No_Test	No_Test	No_Test
8	11647122	No_Test	No_Test	No_Test
8	11676355	No_Test	No_Test	No_Test
8	11782557	No_Test	No_Test	No_Test
8	11888613	No_Test	No_Test	No_Test
8	11973143	No_Test	No_Test	No_Test
8	12106889	No_Test	No_Test	No_Test
8	12168750	No_Test	No_Test	No_Test
8	12227484	No_Test	No_Test	No_Test
8	12310493	No_Test	No_Test	No_Test
8	12393450	No_Test	No_Test	No_Test
8	12431326	No_Test	No_Test	No_Test
8	12492448	No_Test	No_Test	No_Test
8	12577706	No_Test	No_Test	No_Test
8	12632136	No_Test	No_Test	No_Test
8	12796602	No_Test	No_Test	No_Test
8	12898369	No_Test	No_Test	No_Test
8	12966725	No_Test	No_Test	No_Test
8	13035714	No_Test	No_Test	No_Test
8	13125324	No_Test	No_Test	No_Test
8	13162912	No_Test	No_Test	No_Test
8	13238031	No_Test	No_Test	No_Test
8	13275688	No_Test	No_Test	No_Test
8	13394455	No_Test	No_Test	No_Test
8	13516359	No_Test	No_Test	No_Test
8	13577555	No_Test	No_Test	No_Test
8	13717165	No_Test	No_Test	No_Test
8	13815507	No_Test	No_Test	No_Test
8	13849126	No_Test	No_Test	No_Test
8	13890148	No_Test	No_Test	No_Test
8	13934839	No_Test	No_Test	No_Test
8	14128918	No_Test	No_Test	No_Test
8	14164691	No_Test	No_Test	No_Test
8	14283732	No_Test	No_Test	No_Test
8	14362330	No_Test	No_Test	No_Test
8	14391455	No_Test	No_Test	No_Test
8	14428037	No_Test	No_Test	No_Test
8	14477724	No_Test	No_Test	No_Test
8	14577038	No_Test	No_Test	No_Test
8	14639570	No_Test	No_Test	No_Test
8	14672996	No_Test	No_Test	No_Test
8	14712827	No_Test	No_Test	No_Test
8	14764913	No_Test	No_Test	No_Test
8	14807467	No_Test	No_Test	No_Test
8	15062941	No_Test	No_Test	No_Test
8	15084953	No_Test	No_Test	No_Test
8	15125250	No_Test	No_Test	No_Test
8	15317735	No_Test	No_Test	No_Test
8	15469335	No_Test	No_Test	No_Test
8	15504868	No_Test	No_Test	No_Test
8	15548772	No_Test	No_Test	No_Test
8	15592180	No_Test	No_Test	No_Test
8	15645356	No_Test	No_Test	No_Test
8	15745785	No_Test	No_Test	No_Test
8	15780389	No_Test	No_Test	No_Test
8	15845309	No_Test	No_Test	No_Test
[truncated: 3,347 more rows]

## Sheet: RIL-5
Chr	Physical position (bp)	Trios tested	No. of time inherited	P-value
1	138690	148	75	0.934525
1	281645	148	75	0.934525
1	401923	148	75	0.934525
1	566240	148	73	0.934525
1	688904	148	73	0.934525
1	901990	148	77	0.681217
1	964146	148	80	0.365944
1	1013994	148	80	0.365944
1	1059707	148	80	0.365944
1	1273914	148	80	0.365944
1	1339744	148	81	0.285217
1	1423756	148	81	0.285217
1	1498823	148	83	0.162072
1	1580127	148	83	0.162072
1	1653600	148	83	0.162072
1	1796956	148	70	0.565172
1	2102513	148	70	0.565172
1	2194371	148	69	0.459541
1	2274638	148	69	0.459541
1	2601764	148	69	0.459541
1	2724688	148	71	0.681217
1	2829751	148	69	0.459541
1	3033126	148	73	0.934525
1	3080035	148	73	0.934525
1	3237203	148	70	0.565172
1	3342559	148	70	0.565172
1	3387651	148	69	0.459541
1	3458900	148	69	0.459541
1	3530881	148	72	0.805321
1	3597388	148	72	0.805321
1	3608479	148	71	0.681217
1	3649944	148	71	0.681217
1	3791530	148	71	0.681217
1	3853942	148	71	0.681217
1	3926357	148	68	0.365944
1	4023442	148	68	0.365944
1	4142416	148	68	0.365944
1	4235320	148	69	0.459541
1	4286525	148	69	0.459541
1	4387206	148	70	0.565172
1	4496361	148	74	1
1	4539492	147	74	1
1	4664561	147	74	1
1	4748809	No_Test	No_Test	No_Test
1	5181297	No_Test	No_Test	No_Test
1	5313416	No_Test	No_Test	No_Test
1	5466375	No_Test	No_Test	No_Test
1	5568956	No_Test	No_Test	No_Test
1	5729824	No_Test	No_Test	No_Test
1	5949964	No_Test	No_Test	No_Test
1	6767604	No_Test	No_Test	No_Test
1	6917089	No_Test	No_Test	No_Test
1	7071117	No_Test	No_Test	No_Test
1	7536147	No_Test	No_Test	No_Test
1	7687334	No_Test	No_Test	No_Test
1	8533425	No_Test	No_Test	No_Test
1	8869123	No_Test	No_Test	No_Test
1	8892601	No_Test	No_Test	No_Test
1	9062511	No_Test	No_Test	No_Test
1	10015821	No_Test	No_Test	No_Test
1	10813099	No_Test	No_Test	No_Test
1	11872068	No_Test	No_Test	No_Test
1	11941473	No_Test	No_Test	No_Test
1	14460880	No_Test	No_Test	No_Test
1	17436477	No_Test	No_Test	No_Test
1	19044380	No_Test	No_Test	No_Test
1	20305604	No_Test	No_Test	No_Test
1	20384801	No_Test	No_Test	No_Test
1	22123142	No_Test	No_Test	No_Test
1	25626349	No_Test	No_Test	No_Test
1	25928596	No_Test	No_Test	No_Test
1	27098957	No_Test	No_Test	No_Test
1	27230466	No_Test	No_Test	No_Test
1	27319719	No_Test	No_Test	No_Test
1	27562614	No_Test	No_Test	No_Test
1	27641493	No_Test	No_Test	No_Test
1	28477581	No_Test	No_Test	No_Test
1	28567716	No_Test	No_Test	No_Test
1	29270116	No_Test	No_Test	No_Test
1	30442329	No_Test	No_Test	No_Test
1	30530043	No_Test	No_Test	No_Test
1	31278484	No_Test	No_Test	No_Test
1	31804544	No_Test	No_Test	No_Test
1	32803083	No_Test	No_Test	No_Test
1	33203133	No_Test	No_Test	No_Test
1	33366518	No_Test	No_Test	No_Test
1	33441397	No_Test	No_Test	No_Test
1	33557981	No_Test	No_Test	No_Test
1	33652273	No_Test	No_Test	No_Test
1	33791555	No_Test	No_Test	No_Test
1	34197502	No_Test	No_Test	No_Test
1	35249061	No_Test	No_Test	No_Test
1	35932877	No_Test	No_Test	No_Test
1	36041544	No_Test	No_Test	No_Test
1	36420185	No_Test	No_Test	No_Test
1	36523544	No_Test	No_Test	No_Test
1	36823412	No_Test	No_Test	No_Test
1	36871319	No_Test	No_Test	No_Test
1	36962671	No_Test	No_Test	No_Test
1	37206666	No_Test	No_Test	No_Test
1	37759422	No_Test	No_Test	No_Test
1	38090469	No_Test	No_Test	No_Test
1	38360550	No_Test	No_Test	No_Test
1	39140734	No_Test	No_Test	No_Test
1	40040347	No_Test	No_Test	No_Test
1	40936653	No_Test	No_Test	No_Test
1	41099473	No_Test	No_Test	No_Test
1	41176370	No_Test	No_Test	No_Test
1	41361574	No_Test	No_Test	No_Test
1	41586720	No_Test	No_Test	No_Test
1	42255290	No_Test	No_Test	No_Test
1	42337744	No_Test	No_Test	No_Test
1	42448605	No_Test	No_Test	No_Test
1	42672105	No_Test	No_Test	No_Test
1	43694104	145	78	0.406368
1	43971846	145	78	0.406368
1	44117573	145	78	0.406368
1	44276483	145	78	0.406368
1	44442390	147	77	0.620842
1	45169738	147	77	0.620842
1	45309459	147	76	0.741592
1	45535684	147	76	0.741592
1	45661398	147	76	0.741592
1	45754481	No_Test	No_Test	No_Test
1	45935654	No_Test	No_Test	No_Test
1	46036919	No_Test	No_Test	No_Test
1	46851639	147	76	0.741592
1	47417553	147	75	0.86905
1	47428124	147	75	0.86905
1	47548257	147	75	0.86905
1	47641758	147	75	0.86905
1	47709406	147	78	0.509502
1	48006295	147	78	0.509502
1	48171267	147	78	0.509502
1	48216978	No_Test	No_Test	No_Test
1	48379472	No_Test	No_Test	No_Test
1	48476100	No_Test	No_Test	No_Test
1	48609048	No_Test	No_Test	No_Test
1	48682524	No_Test	No_Test	No_Test
1	48727937	No_Test	No_Test	No_Test
1	48817017	No_Test	No_Test	No_Test
1	48994432	No_Test	No_Test	No_Test
1	49055756	No_Test	No_Test	No_Test
1	49097595	No_Test	No_Test	No_Test
1	49349101	No_Test	No_Test	No_Test
1	49405022	No_Test	No_Test	No_Test
1	49445573	No_Test	No_Test	No_Test
1	49497388	No_Test	No_Test	No_Test
1	49564591	No_Test	No_Test	No_Test
1	49620773	No_Test	No_Test	No_Test
1	49741168	No_Test	No_Test	No_Test
1	49910518	No_Test	No_Test	No_Test
1	50003168	No_Test	No_Test	No_Test
1	50078206	No_Test	No_Test	No_Test
1	50164447	No_Test	No_Test	No_Test
1	50206347	No_Test	No_Test	No_Test
1	50287274	No_Test	No_Test	No_Test
1	50295635	No_Test	No_Test	No_Test
1	50451035	No_Test	No_Test	No_Test
1	50572171	No_Test	No_Test	No_Test
1	50654766	No_Test	No_Test	No_Test
1	50797061	No_Test	No_Test	No_Test
1	50871946	No_Test	No_Test	No_Test
1	50919957	No_Test	No_Test	No_Test
1	50982643	No_Test	No_Test	No_Test
1	51087595	No_Test	No_Test	No_Test
1	51147675	No_Test	No_Test	No_Test
1	51203252	No_Test	No_Test	No_Test
1	51309036	No_Test	No_Test	No_Test
1	51392814	No_Test	No_Test	No_Test
1	51530195	No_Test	No_Test	No_Test
1	51629974	No_Test	No_Test	No_Test
1	51774753	No_Test	No_Test	No_Test
1	51921479	No_Test	No_Test	No_Test
1	51984719	No_Test	No_Test	No_Test
1	52117349	No_Test	No_Test	No_Test
1	52216987	No_Test	No_Test	No_Test
1	52264113	No_Test	No_Test	No_Test
1	52523807	No_Test	No_Test	No_Test
1	52608568	No_Test	No_Test	No_Test
1	52652130	No_Test	No_Test	No_Test
1	52718978	No_Test	No_Test	No_Test
1	52777403	No_Test	No_Test	No_Test
1	52989334	148	66	0.217446
1	53041644	148	64	0.118039
1	53141084	148	64	0.118039
1	53436407	148	64	0.118039
1	53527381	148	62	0.0583119
1	53772821	148	77	0.681217
1	54127023	148	77	0.681217
1	54163451	148	80	0.365944
1	54250600	148	80	0.365944
1	54479210	148	79	0.459541
1	54584027	148	79	0.459541
1	54681333	148	79	0.459541
1	54809451	148	79	0.459541
1	54933861	148	75	0.934525
1	55031991	148	75	0.934525
1	55129174	148	75	0.934525
1	55158751	148	74	1
1	55194325	148	74	1
1	55348314	148	73	0.934525
1	55404734	148	69	0.459541
1	55438203	148	69	0.459541
1	55539040	148	69	0.459541
1	55602978	148	68	0.365944
1	55669170	148	67	0.285217
1	55724571	148	65	0.162072
1	55760157	148	65	0.162072
1	55848750	148	63	0.0839666
1	55879101	148	74	1
1	55976161	148	74	1
1	56040192	148	75	0.934525
1	56142221	148	75	0.934525
1	56296878	148	75	0.934525
1	56524987	148	77	0.681217
1	56582329	No_Test	No_Test	No_Test
1	56705229	No_Test	No_Test	No_Test
2	51236	No_Test	No_Test	No_Test
2	207504	No_Test	No_Test	No_Test
2	398523	No_Test	No_Test	No_Test
2	447493	No_Test	No_Test	No_Test
2	496814	No_Test	No_Test	No_Test
2	504057	No_Test	No_Test	No_Test
2	693738	No_Test	No_Test	No_Test
2	769807	No_Test	No_Test	No_Test
2	831795	No_Test	No_Test	No_Test
2	881270	No_Test	No_Test	No_Test
2	971919	No_Test	No_Test	No_Test
2	1033638	No_Test	No_Test	No_Test
2	1272176	No_Test	No_Test	No_Test
2	1412870	No_Test	No_Test	No_Test
2	1541019	No_Test	No_Test	No_Test
2	1598551	No_Test	No_Test	No_Test
2	1806075	No_Test	No_Test	No_Test
2	1853600	No_Test	No_Test	No_Test
2	1901965	No_Test	No_Test	No_Test
2	2092182	No_Test	No_Test	No_Test
2	2189373	No_Test	No_Test	No_Test
2	2277189	No_Test	No_Test	No_Test
2	2350780	No_Test	No_Test	No_Test
2	2421724	No_Test	No_Test	No_Test
2	2497896	No_Test	No_Test	No_Test
2	2676772	No_Test	No_Test	No_Test
2	2784160	No_Test	No_Test	No_Test
2	2881929	No_Test	No_Test	No_Test
2	2933055	No_Test	No_Test	No_Test
2	2967798	No_Test	No_Test	No_Test
2	3142154	No_Test	No_Test	No_Test
2	3366836	No_Test	No_Test	No_Test
2	3415435	No_Test	No_Test	No_Test
2	3480874	No_Test	No_Test	No_Test
2	3646075	No_Test	No_Test	No_Test
2	3696068	147	69	0.509502
2	3826362	No_Test	No_Test	No_Test
2	3887461	No_Test	No_Test	No_Test
2	3912545	No_Test	No_Test	No_Test
2	3957865	No_Test	No_Test	No_Test
2	4006063	No_Test	No_Test	No_Test
2	4071674	No_Test	No_Test	No_Test
2	4258274	No_Test	No_Test	No_Test
2	4334769	No_Test	No_Test	No_Test
2	4371521	No_Test	No_Test	No_Test
2	4482526	No_Test	No_Test	No_Test
2	4491157	No_Test	No_Test	No_Test
2	4538945	No_Test	No_Test	No_Test
2	4670640	No_Test	No_Test	No_Test
2	4739852	No_Test	No_Test	No_Test
2	4845732	No_Test	No_Test	No_Test
2	4969441	No_Test	No_Test	No_Test
2	5017274	No_Test	No_Test	No_Test
2	5167931	No_Test	No_Test	No_Test
2	5215843	No_Test	No_Test	No_Test
2	5262408	No_Test	No_Test	No_Test
2	5403335	No_Test	No_Test	No_Test
2	5440843	No_Test	No_Test	No_Test
2	5515231	No_Test	No_Test	No_Test
2	5654145	No_Test	No_Test	No_Test
2	5698591	No_Test	No_Test	No_Test
2	5868669	No_Test	No_Test	No_Test
2	5912968	No_Test	No_Test	No_Test
2	5988587	No_Test	No_Test	No_Test
2	6046134	No_Test	No_Test	No_Test
2	6198717	No_Test	No_Test	No_Test
2	6257116	No_Test	No_Test	No_Test
2	6301450	No_Test	No_Test	No_Test
2	6416549	No_Test	No_Test	No_Test
2	6494883	No_Test	No_Test	No_Test
2	6580109	No_Test	No_Test	No_Test
2	6673361	No_Test	No_Test	No_Test
2	6752507	No_Test	No_Test	No_Test
2	6812100	No_Test	No_Test	No_Test
2	6899003	No_Test	No_Test	No_Test
2	6967983	No_Test	No_Test	No_Test
2	7050046	No_Test	No_Test	No_Test
2	7118150	148	82	0.217446
2	7213937	148	82	0.217446
2	7306587	148	82	0.217446
2	7354703	148	82	0.217446
2	7420481	No_Test	No_Test	No_Test
2	7522507	No_Test	No_Test	No_Test
2	7599371	No_Test	No_Test	No_Test
2	7679981	No_Test	No_Test	No_Test
2	7730289	No_Test	No_Test	No_Test
2	7810442	No_Test	No_Test	No_Test
2	7879670	No_Test	No_Test	No_Test
2	8077372	No_Test	No_Test	No_Test
2	8170539	No_Test	No_Test	No_Test
2	8221565	No_Test	No_Test	No_Test
2	8259908	No_Test	No_Test	No_Test
2	8362434	No_Test	No_Test	No_Test
2	8431008	No_Test	No_Test	No_Test
2	8487794	No_Test	No_Test	No_Test
2	8544380	No_Test	No_Test	No_Test
2	8610788	No_Test	No_Test	No_Test
2	8731107	No_Test	No_Test	No_Test
2	8819494	No_Test	No_Test	No_Test
2	8896955	No_Test	No_Test	No_Test
2	9113125	No_Test	No_Test	No_Test
2	9127150	No_Test	No_Test	No_Test
2	9264905	No_Test	No_Test	No_Test
2	9386766	No_Test	No_Test	No_Test
2	9467609	No_Test	No_Test	No_Test
2	9544733	No_Test	No_Test	No_Test
2	9690873	No_Test	No_Test	No_Test
2	9767655	148	74	1
2	9894068	148	74	1
2	9972239	148	74	1
2	10069346	148	74	1
2	10154133	148	74	1
2	10219566	148	74	1
2	10279884	148	74	1
2	10320993	148	73	0.934525
2	10381395	148	73	0.934525
2	10453962	148	73	0.934525
2	10618540	148	71	0.681217
2	10791729	148	70	0.565172
2	10903396	148	70	0.565172
2	10935557	148	70	0.565172
2	11047340	148	67	0.285217
2	11134264	148	67	0.285217
2	11272532	148	67	0.285217
2	11349126	148	66	0.217446
2	11831588	No_Test	No_Test	No_Test
2	11877262	No_Test	No_Test	No_Test
2	11965390	No_Test	No_Test	No_Test
2	11974580	No_Test	No_Test	No_Test
2	12206518	No_Test	No_Test	No_Test
2	12334435	No_Test	No_Test	No_Test
2	12414985	No_Test	No_Test	No_Test
2	12506411	No_Test	No_Test	No_Test
2	12582331	No_Test	No_Test	No_Test
2	12640902	No_Test	No_Test	No_Test
2	13042640	No_Test	No_Test	No_Test
2	13096621	No_Test	No_Test	No_Test
2	13478261	No_Test	No_Test	No_Test
2	13674975	No_Test	No_Test	No_Test
2	13859930	No_Test	No_Test	No_Test
2	13934371	No_Test	No_Test	No_Test
2	14161558	No_Test	No_Test	No_Test
2	14220378	148	71	0.681217
2	14330827	148	71	0.681217
2	14419208	148	71	0.681217
2	14470563	148	71	0.681217
2	14549144	148	71	0.681217
2	14560932	148	71	0.681217
2	14710975	148	71	0.681217
2	14764422	No_Test	No_Test	No_Test
2	14917949	No_Test	No_Test	No_Test
2	15021137	No_Test	No_Test	No_Test
2	15097372	No_Test	No_Test	No_Test
2	15271225	No_Test	No_Test	No_Test
2	15417200	No_Test	No_Test	No_Test
2	15493700	No_Test	No_Test	No_Test
2	15630228	No_Test	No_Test	No_Test
2	16571664	No_Test	No_Test	No_Test
2	17264749	No_Test	No_Test	No_Test
2	18559493	No_Test	No_Test	No_Test
2	18913725	No_Test	No_Test	No_Test
2	19505166	No_Test	No_Test	No_Test
2	20406804	No_Test	No_Test	No_Test
2	21397827	No_Test	No_Test	No_Test
2	23740649	No_Test	No_Test	No_Test
2	24269404	No_Test	No_Test	No_Test
2	25456057	No_Test	No_Test	No_Test
2	25658103	No_Test	No_Test	No_Test
2	25968828	No_Test	No_Test	No_Test
2	27086017	No_Test	No_Test	No_Test
2	27274732	No_Test	No_Test	No_Test
2	27627995	No_Test	No_Test	No_Test
2	27822018	No_Test	No_Test	No_Test
2	28726135	No_Test	No_Test	No_Test
2	28871127	No_Test	No_Test	No_Test
2	29175395	No_Test	No_Test	No_Test
2	29316845	No_Test	No_Test	No_Test
2	29435127	No_Test	No_Test	No_Test
2	29704691	No_Test	No_Test	No_Test
2	29728401	No_Test	No_Test	No_Test
2	30015938	No_Test	No_Test	No_Test
2	30509898	No_Test	No_Test	No_Test
2	31282858	No_Test	No_Test	No_Test
2	31665695	No_Test	No_Test	No_Test
2	32269933	No_Test	No_Test	No_Test
2	32392798	No_Test	No_Test	No_Test
2	32865348	No_Test	No_Test	No_Test
2	33769092	No_Test	No_Test	No_Test
2	34367314	No_Test	No_Test	No_Test
2	35184471	No_Test	No_Test	No_Test
2	35774096	No_Test	No_Test	No_Test
2	36219154	No_Test	No_Test	No_Test
2	36468561	No_Test	No_Test	No_Test
2	36643041	No_Test	No_Test	No_Test
2	36851924	No_Test	No_Test	No_Test
2	36940321	No_Test	No_Test	No_Test
2	37203880	No_Test	No_Test	No_Test
2	37650346	No_Test	No_Test	No_Test
2	37951218	No_Test	No_Test	No_Test
2	38410937	No_Test	No_Test	No_Test
2	38435094	No_Test	No_Test	No_Test
2	38512775	No_Test	No_Test	No_Test
2	38717133	No_Test	No_Test	No_Test
2	38789290	No_Test	No_Test	No_Test
2	38860035	No_Test	No_Test	No_Test
2	38908307	No_Test	No_Test	No_Test
2	39002760	No_Test	No_Test	No_Test
2	39133046	No_Test	No_Test	No_Test
2	39283955	No_Test	No_Test	No_Test
2	39333124	No_Test	No_Test	No_Test
2	39712323	No_Test	No_Test	No_Test
2	39767727	No_Test	No_Test	No_Test
2	39852696	No_Test	No_Test	No_Test
2	40063716	No_Test	No_Test	No_Test
2	40565506	No_Test	No_Test	No_Test
2	40649856	No_Test	No_Test	No_Test
2	40701593	No_Test	No_Test	No_Test
2	40813466	No_Test	No_Test	No_Test
2	40875934	No_Test	No_Test	No_Test
2	40956596	No_Test	No_Test	No_Test
2	41037819	No_Test	No_Test	No_Test
2	41080083	148	74	1
2	41114125	148	74	1
2	41277852	No_Test	No_Test	No_Test
2	41324651	No_Test	No_Test	No_Test
2	41384134	No_Test	No_Test	No_Test
2	41432839	No_Test	No_Test	No_Test
2	41497702	No_Test	No_Test	No_Test
2	41544174	No_Test	No_Test	No_Test
2	41787747	No_Test	No_Test	No_Test
2	41847331	No_Test	No_Test	No_Test
2	41975550	No_Test	No_Test	No_Test
2	42012522	No_Test	No_Test	No_Test
2	42088045	No_Test	No_Test	No_Test
2	42108934	No_Test	No_Test	No_Test
2	42215041	No_Test	No_Test	No_Test
2	42291659	No_Test	No_Test	No_Test
2	42370864	No_Test	No_Test	No_Test
2	42458613	No_Test	No_Test	No_Test
2	42522092	No_Test	No_Test	No_Test
2	42527503	No_Test	No_Test	No_Test
2	42730709	No_Test	No_Test	No_Test
2	42865743	No_Test	No_Test	No_Test
2	42948864	147	69	0.509502
2	42985495	No_Test	No_Test	No_Test
2	43112945	No_Test	No_Test	No_Test
2	43213506	No_Test	No_Test	No_Test
2	43429759	No_Test	No_Test	No_Test
2	43481138	147	69	0.509502
2	43556059	148	72	0.805321
2	43703500	148	72	0.805321
2	43780375	148	72	0.805321
2	43963206	148	76	0.805321
2	43976713	148	72	0.805321
2	44037267	148	72	0.805321
2	44180381	No_Test	No_Test	No_Test
2	44226448	No_Test	No_Test	No_Test
2	44306758	No_Test	No_Test	No_Test
2	44427664	No_Test	No_Test	No_Test
2	44441196	No_Test	No_Test	No_Test
2	44702951	No_Test	No_Test	No_Test
2	44766619	No_Test	No_Test	No_Test
2	44912284	No_Test	No_Test	No_Test
2	44975684	No_Test	No_Test	No_Test
2	45106877	No_Test	No_Test	No_Test
2	45170092	No_Test	No_Test	No_Test
2	45303319	No_Test	No_Test	No_Test
2	45505123	No_Test	No_Test	No_Test
2	45516123	No_Test	No_Test	No_Test
2	45623364	No_Test	No_Test	No_Test
2	45743148	No_Test	No_Test	No_Test
2	45795780	No_Test	No_Test	No_Test
2	45908972	No_Test	No_Test	No_Test
2	45991978	No_Test	No_Test	No_Test
2	46049292	No_Test	No_Test	No_Test
2	46199186	No_Test	No_Test	No_Test
2	46310608	No_Test	No_Test	No_Test
2	46462690	No_Test	No_Test	No_Test
2	46537888	No_Test	No_Test	No_Test
2	46601391	No_Test	No_Test	No_Test
2	46648827	No_Test	No_Test	No_Test
2	46697848	No_Test	No_Test	No_Test
2	46907259	No_Test	No_Test	No_Test
2	47095510	No_Test	No_Test	No_Test
2	47163011	No_Test	No_Test	No_Test
2	47225152	No_Test	No_Test	No_Test
2	47278823	No_Test	No_Test	No_Test
2	47303895	No_Test	No_Test	No_Test
2	47466626	No_Test	No_Test	No_Test
2	47627402	No_Test	No_Test	No_Test
2	47825902	No_Test	No_Test	No_Test
2	47857148	No_Test	No_Test	No_Test
2	47945589	No_Test	No_Test	No_Test
2	48075547	No_Test	No_Test	No_Test
2	48192842	No_Test	No_Test	No_Test
2	48332153	No_Test	No_Test	No_Test
2	48349826	No_Test	No_Test	No_Test
3	19199	No_Test	No_Test	No_Test
3	205937	No_Test	No_Test	No_Test
3	239949	No_Test	No_Test	No_Test
3	344529	No_Test	No_Test	No_Test
3	425209	No_Test	No_Test	No_Test
3	509789	No_Test	No_Test	No_Test
3	565829	No_Test	No_Test	No_Test
3	714448	No_Test	No_Test	No_Test
3	793778	No_Test	No_Test	No_Test
3	837121	No_Test	No_Test	No_Test
3	966701	No_Test	No_Test	No_Test
3	1086749	No_Test	No_Test	No_Test
3	1094327	No_Test	No_Test	No_Test
3	1226007	No_Test	No_Test	No_Test
3	1324758	No_Test	No_Test	No_Test
3	1396937	No_Test	No_Test	No_Test
3	1463842	No_Test	No_Test	No_Test
3	1605878	No_Test	No_Test	No_Test
3	1693521	No_Test	No_Test	No_Test
3	1740572	No_Test	No_Test	No_Test
3	1780390	No_Test	No_Test	No_Test
3	1863064	No_Test	No_Test	No_Test
3	1935727	No_Test	No_Test	No_Test
3	1991155	No_Test	No_Test	No_Test
3	2034207	No_Test	No_Test	No_Test
3	2092877	No_Test	No_Test	No_Test
3	2224690	No_Test	No_Test	No_Test
3	2234147	148	80	0.365944
3	2383419	No_Test	No_Test	No_Test
3	2495572	No_Test	No_Test	No_Test
3	2846377	No_Test	No_Test	No_Test
3	2921152	No_Test	No_Test	No_Test
3	2959509	No_Test	No_Test	No_Test
3	3115149	No_Test	No_Test	No_Test
3	3192661	No_Test	No_Test	No_Test
3	3254065	No_Test	No_Test	No_Test
3	3362229	No_Test	No_Test	No_Test
3	3393913	No_Test	No_Test	No_Test
3	3517250	No_Test	No_Test	No_Test
3	3582559	No_Test	No_Test	No_Test
3	3639127	No_Test	No_Test	No_Test
3	3679598	No_Test	No_Test	No_Test
3	3849214	No_Test	No_Test	No_Test
3	3929449	No_Test	No_Test	No_Test
3	4277380	No_Test	No_Test	No_Test
3	4387476	No_Test	No_Test	No_Test
3	4475124	No_Test	No_Test	No_Test
3	4527306	No_Test	No_Test	No_Test
3	4591270	No_Test	No_Test	No_Test
3	4642708	No_Test	No_Test	No_Test
3	4710949	No_Test	No_Test	No_Test
3	5009334	No_Test	No_Test	No_Test
3	5068386	No_Test	No_Test	No_Test
3	5120291	No_Test	No_Test	No_Test
3	5199994	No_Test	No_Test	No_Test
3	5244122	No_Test	No_Test	No_Test
3	5354087	No_Test	No_Test	No_Test
3	5405718	No_Test	No_Test	No_Test
3	5621957	No_Test	No_Test	No_Test
3	5652619	No_Test	No_Test	No_Test
3	6278920	No_Test	No_Test	No_Test
3	6477854	No_Test	No_Test	No_Test
3	6692130	No_Test	No_Test	No_Test
3	6867049	No_Test	No_Test	No_Test
3	7650316	No_Test	No_Test	No_Test
3	7872384	148	74	1
3	9111573	148	74	1
3	9259491	148	74	1
3	9929019	148	73	0.934525
3	10072780	148	73	0.934525
3	10515241	148	73	0.934525
3	10950353	148	73	0.934525
3	11688292	148	73	0.934525
3	12292048	148	73	0.934525
3	13442097	148	73	0.934525
3	14005577	148	73	0.934525
3	14778473	148	73	0.934525
3	15422329	148	73	0.934525
3	16621811	148	73	0.934525
3	16738385	148	73	0.934525
3	16814269	148	73	0.934525
3	17085614	148	73	0.934525
3	17644304	148	73	0.934525
3	17983829	148	71	0.681217
3	18621744	148	71	0.681217
3	18886715	148	71	0.681217
3	19258162	148	71	0.681217
3	19515793	148	71	0.681217
3	19657033	148	71	0.681217
3	21157163	148	71	0.681217
3	21531602	148	71	0.681217
3	22839514	148	71	0.681217
3	23085439	148	71	0.681217
3	23866074	148	71	0.681217
3	25030381	148	71	0.681217
3	25293976	148	71	0.681217
3	25575537	148	71	0.681217
3	25812598	148	71	0.681217
3	26026062	148	71	0.681217
3	26426492	148	71	0.681217
3	27095330	148	71	0.681217
3	27395084	148	71	0.681217
3	27658954	148	71	0.681217
3	27847719	148	71	0.681217
3	27974707	148	71	0.681217
3	28503087	148	71	0.681217
3	28783977	148	71	0.681217
3	28942195	148	71	0.681217
3	29653628	148	71	0.681217
3	29937658	148	71	0.681217
3	30685450	148	71	0.681217
3	31111337	148	71	0.681217
3	31363274	148	71	0.681217
3	32698446	No_Test	No_Test	No_Test
3	32771949	No_Test	No_Test	No_Test
3	33082478	No_Test	No_Test	No_Test
3	33161483	No_Test	No_Test	No_Test
3	33292135	No_Test	No_Test	No_Test
3	33477340	No_Test	No_Test	No_Test
3	33517757	No_Test	No_Test	No_Test
3	33673316	No_Test	No_Test	No_Test
3	33767293	No_Test	No_Test	No_Test
3	33884116	No_Test	No_Test	No_Test
3	33938840	No_Test	No_Test	No_Test
3	33988654	No_Test	No_Test	No_Test
3	34029176	No_Test	No_Test	No_Test
3	34147379	No_Test	No_Test	No_Test
3	34364354	No_Test	No_Test	No_Test
3	34374076	No_Test	No_Test	No_Test
3	34416830	No_Test	No_Test	No_Test
3	34467296	No_Test	No_Test	No_Test
3	34612476	No_Test	No_Test	No_Test
3	34692693	No_Test	No_Test	No_Test
3	34791858	No_Test	No_Test	No_Test
3	34839398	No_Test	No_Test	No_Test
3	34945081	No_Test	No_Test	No_Test
3	35000799	No_Test	No_Test	No_Test
3	35121187	No_Test	No_Test	No_Test
3	35219106	No_Test	No_Test	No_Test
3	35259229	No_Test	No_Test	No_Test
3	35299633	No_Test	No_Test	No_Test
3	35339482	No_Test	No_Test	No_Test
3	35405797	No_Test	No_Test	No_Test
3	35462187	No_Test	No_Test	No_Test
3	35627836	No_Test	No_Test	No_Test
3	35684476	No_Test	No_Test	No_Test
3	35747077	No_Test	No_Test	No_Test
3	35793091	No_Test	No_Test	No_Test
3	35876483	No_Test	No_Test	No_Test
3	35936805	No_Test	No_Test	No_Test
3	36042575	No_Test	No_Test	No_Test
3	36095180	No_Test	No_Test	No_Test
3	36147368	No_Test	No_Test	No_Test
3	36237017	No_Test	No_Test	No_Test
3	36346949	No_Test	No_Test	No_Test
3	36395079	No_Test	No_Test	No_Test
3	36449357	No_Test	No_Test	No_Test
3	36506727	No_Test	No_Test	No_Test
3	36745144	No_Test	No_Test	No_Test
3	36845347	No_Test	No_Test	No_Test
3	36914473	No_Test	No_Test	No_Test
3	36959274	No_Test	No_Test	No_Test
3	37333386	No_Test	No_Test	No_Test
3	37473452	No_Test	No_Test	No_Test
3	37557065	148	80	0.365944
3	37605991	No_Test	No_Test	No_Test
3	37672497	No_Test	No_Test	No_Test
3	37779807	No_Test	No_Test	No_Test
3	37826181	No_Test	No_Test	No_Test
3	37898552	No_Test	No_Test	No_Test
3	37930633	No_Test	No_Test	No_Test
3	37984044	No_Test	No_Test	No_Test
3	38037948	No_Test	No_Test	No_Test
3	38100814	No_Test	No_Test	No_Test
3	38183067	No_Test	No_Test	No_Test
3	38256161	No_Test	No_Test	No_Test
3	38402301	No_Test	No_Test	No_Test
3	38585840	No_Test	No_Test	No_Test
3	38601323	No_Test	No_Test	No_Test
3	38651529	No_Test	No_Test	No_Test
3	38716240	No_Test	No_Test	No_Test
3	39009305	No_Test	No_Test	No_Test
3	39123205	No_Test	No_Test	No_Test
3	39292939	No_Test	No_Test	No_Test
3	39431214	No_Test	No_Test	No_Test
3	39510751	No_Test	No_Test	No_Test
3	39558252	No_Test	No_Test	No_Test
3	39594385	No_Test	No_Test	No_Test
3	39727905	No_Test	No_Test	No_Test
3	39973490	No_Test	No_Test	No_Test
3	40136891	No_Test	No_Test	No_Test
3	40211702	No_Test	No_Test	No_Test
3	40297110	No_Test	No_Test	No_Test
3	40583852	No_Test	No_Test	No_Test
3	40629683	No_Test	No_Test	No_Test
3	40928220	No_Test	No_Test	No_Test
3	41034925	No_Test	No_Test	No_Test
3	41162031	No_Test	No_Test	No_Test
3	41228895	No_Test	No_Test	No_Test
3	41342672	No_Test	No_Test	No_Test
3	41491337	No_Test	No_Test	No_Test
3	41512333	No_Test	No_Test	No_Test
3	41595432	No_Test	No_Test	No_Test
3	41703528	No_Test	No_Test	No_Test
3	42016419	No_Test	No_Test	No_Test
3	42115188	No_Test	No_Test	No_Test
3	42168117	No_Test	No_Test	No_Test
3	42323509	No_Test	No_Test	No_Test
3	42377595	No_Test	No_Test	No_Test
3	42471993	No_Test	No_Test	No_Test
3	42687085	No_Test	No_Test	No_Test
3	42913709	No_Test	No_Test	No_Test
3	42985909	No_Test	No_Test	No_Test
3	43213208	No_Test	No_Test	No_Test
3	43412025	No_Test	No_Test	No_Test
3	43484650	No_Test	No_Test	No_Test
3	43610628	No_Test	No_Test	No_Test
3	43663870	No_Test	No_Test	No_Test
3	43991274	No_Test	No_Test	No_Test
3	44055029	No_Test	No_Test	No_Test
3	44208679	No_Test	No_Test	No_Test
3	44213517	No_Test	No_Test	No_Test
3	44336809	No_Test	No_Test	No_Test
3	44380423	No_Test	No_Test	No_Test
3	44445428	No_Test	No_Test	No_Test
3	44507530	No_Test	No_Test	No_Test
3	44591609	No_Test	No_Test	No_Test
3	44888926	No_Test	No_Test	No_Test
3	44997458	No_Test	No_Test	No_Test
3	45039348	No_Test	No_Test	No_Test
3	45106340	No_Test	No_Test	No_Test
3	45211072	No_Test	No_Test	No_Test
3	45319510	No_Test	No_Test	No_Test
3	45385087	No_Test	No_Test	No_Test
3	45439265	No_Test	No_Test	No_Test
3	45498843	No_Test	No_Test	No_Test
3	45590673	No_Test	No_Test	No_Test
3	45643162	No_Test	No_Test	No_Test
3	45712413	No_Test	No_Test	No_Test
4	56409	No_Test	No_Test	No_Test
4	208760	No_Test	No_Test	No_Test
4	321728	No_Test	No_Test	No_Test
4	421129	No_Test	No_Test	No_Test
4	495401	No_Test	No_Test	No_Test
4	555823	No_Test	No_Test	No_Test
4	586537	No_Test	No_Test	No_Test
4	661515	No_Test	No_Test	No_Test
4	756672	No_Test	No_Test	No_Test
4	1165478	No_Test	No_Test	No_Test
4	1232055	No_Test	No_Test	No_Test
4	1311694	No_Test	No_Test	No_Test
4	1455348	No_Test	No_Test	No_Test
4	1547465	No_Test	No_Test	No_Test
4	1669148	No_Test	No_Test	No_Test
4	1775055	No_Test	No_Test	No_Test
4	1826798	No_Test	No_Test	No_Test
4	1987967	No_Test	No_Test	No_Test
4	2102753	No_Test	No_Test	No_Test
4	2186828	No_Test	No_Test	No_Test
4	2326304	No_Test	No_Test	No_Test
4	2631785	No_Test	No_Test	No_Test
4	2690045	No_Test	No_Test	No_Test
4	2739495	No_Test	No_Test	No_Test
4	2851643	No_Test	No_Test	No_Test
4	2934385	No_Test	No_Test	No_Test
4	2980765	No_Test	No_Test	No_Test
4	3025152	No_Test	No_Test	No_Test
4	3134944	No_Test	No_Test	No_Test
4	3195416	No_Test	No_Test	No_Test
4	3348991	No_Test	No_Test	No_Test
4	3425900	No_Test	No_Test	No_Test
4	3542966	No_Test	No_Test	No_Test
4	3590478	No_Test	No_Test	No_Test
4	3739404	No_Test	No_Test	No_Test
4	3835527	No_Test	No_Test	No_Test
4	3887758	No_Test	No_Test	No_Test
4	4045439	No_Test	No_Test	No_Test
4	4104193	No_Test	No_Test	No_Test
4	4206857	No_Test	No_Test	No_Test
4	4266618	No_Test	No_Test	No_Test
4	4421661	No_Test	No_Test	No_Test
4	4546417	No_Test	No_Test	No_Test
4	4649512	No_Test	No_Test	No_Test
4	4897711	No_Test	No_Test	No_Test
4	4978349	No_Test	No_Test	No_Test
4	5090747	No_Test	No_Test	No_Test
4	5237529	No_Test	No_Test	No_Test
4	5344677	No_Test	No_Test	No_Test
4	5555278	No_Test	No_Test	No_Test
4	5604576	No_Test	No_Test	No_Test
4	5658722	No_Test	No_Test	No_Test
4	5726478	No_Test	No_Test	No_Test
4	5816885	No_Test	No_Test	No_Test
4	6016181	No_Test	No_Test	No_Test
4	6078937	No_Test	No_Test	No_Test
4	6130492	No_Test	No_Test	No_Test
4	6210788	No_Test	No_Test	No_Test
4	6297943	No_Test	No_Test	No_Test
4	6415784	No_Test	No_Test	No_Test
4	6514173	No_Test	No_Test	No_Test
4	6563769	No_Test	No_Test	No_Test
4	6718332	No_Test	No_Test	No_Test
4	6798393	No_Test	No_Test	No_Test
4	6869595	No_Test	No_Test	No_Test
4	6973744	No_Test	No_Test	No_Test
4	7026156	No_Test	No_Test	No_Test
4	7128216	No_Test	No_Test	No_Test
4	7191821	No_Test	No_Test	No_Test
4	7354746	No_Test	No_Test	No_Test
4	7509179	No_Test	No_Test	No_Test
4	7744741	No_Test	No_Test	No_Test
4	7868252	No_Test	No_Test	No_Test
4	8029471	No_Test	No_Test	No_Test
4	8075910	No_Test	No_Test	No_Test
4	8137949	No_Test	No_Test	No_Test
4	8198769	No_Test	No_Test	No_Test
4	8296302	No_Test	No_Test	No_Test
4	8389851	No_Test	No_Test	No_Test
4	8529395	No_Test	No_Test	No_Test
4	8565795	No_Test	No_Test	No_Test
4	8778253	No_Test	No_Test	No_Test
4	8836969	No_Test	No_Test	No_Test
4	8922321	No_Test	No_Test	No_Test
4	9014045	No_Test	No_Test	No_Test
4	9078599	No_Test	No_Test	No_Test
4	9175605	No_Test	No_Test	No_Test
4	9318510	No_Test	No_Test	No_Test
4	9410719	No_Test	No_Test	No_Test
4	9510512	No_Test	No_Test	No_Test
4	9532122	No_Test	No_Test	No_Test
4	9580008	No_Test	No_Test	No_Test
4	9621570	No_Test	No_Test	No_Test
4	9674684	No_Test	No_Test	No_Test
4	9786663	No_Test	No_Test	No_Test
4	9793987	No_Test	No_Test	No_Test
4	9897430	No_Test	No_Test	No_Test
4	10193474	No_Test	No_Test	No_Test
4	11049269	No_Test	No_Test	No_Test
4	12070849	No_Test	No_Test	No_Test
4	12208154	No_Test	No_Test	No_Test
4	12473858	No_Test	No_Test	No_Test
4	12962840	No_Test	No_Test	No_Test
4	13255534	No_Test	No_Test	No_Test
4	13322074	No_Test	No_Test	No_Test
4	13499694	No_Test	No_Test	No_Test
4	14033880	No_Test	No_Test	No_Test
4	14305426	No_Test	No_Test	No_Test
4	14530571	No_Test	No_Test	No_Test
4	14988014	No_Test	No_Test	No_Test
4	15233684	No_Test	No_Test	No_Test
4	15577538	No_Test	No_Test	No_Test
4	15669140	No_Test	No_Test	No_Test
4	16084577	No_Test	No_Test	No_Test
4	16536652	No_Test	No_Test	No_Test
4	17289574	No_Test	No_Test	No_Test
4	17387738	No_Test	No_Test	No_Test
4	18023776	No_Test	No_Test	No_Test
4	18924038	No_Test	No_Test	No_Test
4	19151390	No_Test	No_Test	No_Test
4	20072862	No_Test	No_Test	No_Test
4	20263553	No_Test	No_Test	No_Test
4	21676235	No_Test	No_Test	No_Test
4	23026281	No_Test	No_Test	No_Test
4	23566497	No_Test	No_Test	No_Test
4	24031396	No_Test	No_Test	No_Test
4	24971674	No_Test	No_Test	No_Test
4	25294058	No_Test	No_Test	No_Test
4	25618510	No_Test	No_Test	No_Test
4	26787764	No_Test	No_Test	No_Test
4	27597029	No_Test	No_Test	No_Test
4	28824623	No_Test	No_Test	No_Test
4	30123651	No_Test	No_Test	No_Test
4	30248413	No_Test	No_Test	No_Test
4	30314753	No_Test	No_Test	No_Test
4	31715861	No_Test	No_Test	No_Test
4	32591216	No_Test	No_Test	No_Test
4	32782075	No_Test	No_Test	No_Test
4	33719401	No_Test	No_Test	No_Test
4	35006185	No_Test	No_Test	No_Test
4	35677222	No_Test	No_Test	No_Test
4	36480919	No_Test	No_Test	No_Test
4	36583386	No_Test	No_Test	No_Test
4	38238861	No_Test	No_Test	No_Test
4	39484148	No_Test	No_Test	No_Test
4	39731223	No_Test	No_Test	No_Test
4	40276263	No_Test	No_Test	No_Test
4	40624123	No_Test	No_Test	No_Test
4	40944495	No_Test	No_Test	No_Test
4	41298992	No_Test	No_Test	No_Test
4	42002144	No_Test	No_Test	No_Test
4	42249241	No_Test	No_Test	No_Test
4	42521312	No_Test	No_Test	No_Test
4	42905456	No_Test	No_Test	No_Test
4	43501937	No_Test	No_Test	No_Test
4	43554888	No_Test	No_Test	No_Test
4	43610617	No_Test	No_Test	No_Test
4	43702009	No_Test	No_Test	No_Test
4	43770363	No_Test	No_Test	No_Test
4	43829449	No_Test	No_Test	No_Test
4	43899928	No_Test	No_Test	No_Test
4	43971465	No_Test	No_Test	No_Test
4	44079987	No_Test	No_Test	No_Test
4	44142247	No_Test	No_Test	No_Test
4	44218913	No_Test	No_Test	No_Test
4	44396642	No_Test	No_Test	No_Test
4	44475489	No_Test	No_Test	No_Test
4	44684894	No_Test	No_Test	No_Test
4	44733376	No_Test	No_Test	No_Test
4	45298627	No_Test	No_Test	No_Test
4	45435298	No_Test	No_Test	No_Test
4	45603972	No_Test	No_Test	No_Test
4	45783367	No_Test	No_Test	No_Test
4	45899232	No_Test	No_Test	No_Test
4	45977762	No_Test	No_Test	No_Test
4	46096228	No_Test	No_Test	No_Test
4	46147176	No_Test	No_Test	No_Test
4	46203344	No_Test	No_Test	No_Test
4	46204517	No_Test	No_Test	No_Test
4	46302690	No_Test	No_Test	No_Test
4	46536196	No_Test	No_Test	No_Test
4	46651030	No_Test	No_Test	No_Test
4	46729339	No_Test	No_Test	No_Test
4	46793849	No_Test	No_Test	No_Test
4	46886205	No_Test	No_Test	No_Test
4	46948720	No_Test	No_Test	No_Test
4	47033150	No_Test	No_Test	No_Test
4	47114807	No_Test	No_Test	No_Test
4	47194070	No_Test	No_Test	No_Test
4	47241037	No_Test	No_Test	No_Test
4	47296603	No_Test	No_Test	No_Test
4	47346638	No_Test	No_Test	No_Test
4	47416922	No_Test	No_Test	No_Test
4	47510218	No_Test	No_Test	No_Test
4	47648073	No_Test	No_Test	No_Test
4	47740685	No_Test	No_Test	No_Test
4	47800044	No_Test	No_Test	No_Test
4	47875632	No_Test	No_Test	No_Test
4	48002103	No_Test	No_Test	No_Test
4	48053544	No_Test	No_Test	No_Test
4	48133794	No_Test	No_Test	No_Test
4	48222393	No_Test	No_Test	No_Test
4	48275459	No_Test	No_Test	No_Test
4	48350713	No_Test	No_Test	No_Test
4	48442502	No_Test	No_Test	No_Test
4	48569692	No_Test	No_Test	No_Test
4	48643257	No_Test	No_Test	No_Test
4	48742467	No_Test	No_Test	No_Test
4	48902672	No_Test	No_Test	No_Test
4	48986016	No_Test	No_Test	No_Test
4	49127886	No_Test	No_Test	No_Test
4	49214232	No_Test	No_Test	No_Test
4	49343742	No_Test	No_Test	No_Test
4	49408492	No_Test	No_Test	No_Test
4	49461352	No_Test	No_Test	No_Test
4	49518574	No_Test	No_Test	No_Test
4	49556059	No_Test	No_Test	No_Test
4	49597877	No_Test	No_Test	No_Test
4	49645171	No_Test	No_Test	No_Test
4	49678259	No_Test	No_Test	No_Test
4	49828162	No_Test	No_Test	No_Test
4	49902255	No_Test	No_Test	No_Test
4	49963417	No_Test	No_Test	No_Test
4	50000561	No_Test	No_Test	No_Test
4	50060206	No_Test	No_Test	No_Test
4	50093937	No_Test	No_Test	No_Test
4	50223267	No_Test	No_Test	No_Test
4	50289129	No_Test	No_Test	No_Test
4	50444359	No_Test	No_Test	No_Test
4	50498533	No_Test	No_Test	No_Test
4	50545890	No_Test	No_Test	No_Test
4	50672102	No_Test	No_Test	No_Test
4	50850285	No_Test	No_Test	No_Test
4	50946442	No_Test	No_Test	No_Test
4	51089231	No_Test	No_Test	No_Test
4	51113353	No_Test	No_Test	No_Test
4	51272076	No_Test	No_Test	No_Test
4	51330095	No_Test	No_Test	No_Test
4	51375575	No_Test	No_Test	No_Test
4	51460922	No_Test	No_Test	No_Test
4	51486154	No_Test	No_Test	No_Test
4	51546265	No_Test	No_Test	No_Test
4	51736487	No_Test	No_Test	No_Test
4	51815917	No_Test	No_Test	No_Test
4	51872562	No_Test	No_Test	No_Test
4	51957955	No_Test	No_Test	No_Test
4	52002411	No_Test	No_Test	No_Test
4	52068303	No_Test	No_Test	No_Test
4	52122999	No_Test	No_Test	No_Test
4	52205833	No_Test	No_Test	No_Test
5	21750	No_Test	No_Test	No_Test
5	105085	No_Test	No_Test	No_Test
5	160904	No_Test	No_Test	No_Test
5	384215	No_Test	No_Test	No_Test
5	425159	No_Test	No_Test	No_Test
5	464582	No_Test	No_Test	No_Test
5	523725	No_Test	No_Test	No_Test
5	558763	No_Test	No_Test	No_Test
5	595812	No_Test	No_Test	No_Test
5	628524	No_Test	No_Test	No_Test
5	825785	No_Test	No_Test	No_Test
5	984321	No_Test	No_Test	No_Test
5	1050346	No_Test	No_Test	No_Test
5	1092569	No_Test	No_Test	No_Test
5	1127602	No_Test	No_Test	No_Test
5	1282592	No_Test	No_Test	No_Test
5	1325450	No_Test	No_Test	No_Test
5	1358556	No_Test	No_Test	No_Test
5	1410248	No_Test	No_Test	No_Test
5	1442678	No_Test	No_Test	No_Test
5	1496131	No_Test	No_Test	No_Test
5	1536037	No_Test	No_Test	No_Test
5	1582267	No_Test	No_Test	No_Test
5	1624690	No_Test	No_Test	No_Test
5	1960856	No_Test	No_Test	No_Test
5	2069948	No_Test	No_Test	No_Test
5	2105040	No_Test	No_Test	No_Test
5	2167334	No_Test	No_Test	No_Test
5	2213518	No_Test	No_Test	No_Test
5	2324474	No_Test	No_Test	No_Test
5	2357871	No_Test	No_Test	No_Test
5	2440984	No_Test	No_Test	No_Test
5	2506014	No_Test	No_Test	No_Test
5	2563867	No_Test	No_Test	No_Test
5	2612793	No_Test	No_Test	No_Test
5	2672539	No_Test	No_Test	No_Test
5	2718523	No_Test	No_Test	No_Test
5	2737995	No_Test	No_Test	No_Test
5	2782337	No_Test	No_Test	No_Test
5	2851236	No_Test	No_Test	No_Test
5	2885214	No_Test	No_Test	No_Test
5	2911445	No_Test	No_Test	No_Test
5	3041109	No_Test	No_Test	No_Test
5	3207293	No_Test	No_Test	No_Test
5	3216947	No_Test	No_Test	No_Test
5	3263938	No_Test	No_Test	No_Test
5	3319234	No_Test	No_Test	No_Test
5	3428900	No_Test	No_Test	No_Test
5	3467767	No_Test	No_Test	No_Test
5	3525154	No_Test	No_Test	No_Test
5	3702823	No_Test	No_Test	No_Test
5	3731817	No_Test	No_Test	No_Test
5	3755641	No_Test	No_Test	No_Test
5	3832616	No_Test	No_Test	No_Test
5	3872203	No_Test	No_Test	No_Test
5	3939058	No_Test	No_Test	No_Test
5	4074944	No_Test	No_Test	No_Test
5	4137562	No_Test	No_Test	No_Test
5	4227990	No_Test	No_Test	No_Test
5	4269814	No_Test	No_Test	No_Test
5	4368128	No_Test	No_Test	No_Test
5	4395428	No_Test	No_Test	No_Test
5	4423839	No_Test	No_Test	No_Test
5	4453422	No_Test	No_Test	No_Test
5	4605275	No_Test	No_Test	No_Test
5	4682233	No_Test	No_Test	No_Test
5	4782386	No_Test	No_Test	No_Test
5	4848235	No_Test	No_Test	No_Test
5	5001282	No_Test	No_Test	No_Test
5	5192354	No_Test	No_Test	No_Test
5	5221711	No_Test	No_Test	No_Test
5	5285887	No_Test	No_Test	No_Test
5	5381035	No_Test	No_Test	No_Test
5	5480565	No_Test	No_Test	No_Test
5	5575791	No_Test	No_Test	No_Test
5	5621714	No_Test	No_Test	No_Test
5	5753185	No_Test	No_Test	No_Test
5	5794460	No_Test	No_Test	No_Test
5	6149022	No_Test	No_Test	No_Test
5	8820984	No_Test	No_Test	No_Test
5	9698664	No_Test	No_Test	No_Test
5	11767409	No_Test	No_Test	No_Test
5	15038963	No_Test	No_Test	No_Test
5	18203260	No_Test	No_Test	No_Test
5	22024638	No_Test	No_Test	No_Test
5	24193817	No_Test	No_Test	No_Test
5	24314289	No_Test	No_Test	No_Test
5	25462356	No_Test	No_Test	No_Test
5	27082044	No_Test	No_Test	No_Test
5	27112496	No_Test	No_Test	No_Test
5	27124210	No_Test	No_Test	No_Test
5	27169812	No_Test	No_Test	No_Test
5	27611613	No_Test	No_Test	No_Test
5	27623917	No_Test	No_Test	No_Test
5	27739653	No_Test	No_Test	No_Test
5	27762168	No_Test	No_Test	No_Test
5	27856064	No_Test	No_Test	No_Test
5	28655905	No_Test	No_Test	No_Test
5	29122174	No_Test	No_Test	No_Test
5	29244629	No_Test	No_Test	No_Test
5	29268362	No_Test	No_Test	No_Test
5	29409041	No_Test	No_Test	No_Test
5	29824759	No_Test	No_Test	No_Test
5	29852798	No_Test	No_Test	No_Test
5	30005876	No_Test	No_Test	No_Test
5	30023284	No_Test	No_Test	No_Test
5	30334765	No_Test	No_Test	No_Test
5	30537465	No_Test	No_Test	No_Test
5	31068959	No_Test	No_Test	No_Test
5	31119733	No_Test	No_Test	No_Test
5	31243247	No_Test	No_Test	No_Test
5	31367025	No_Test	No_Test	No_Test
5	31427594	No_Test	No_Test	No_Test
5	31541462	No_Test	No_Test	No_Test
5	31584490	No_Test	No_Test	No_Test
5	31601400	No_Test	No_Test	No_Test
5	31666172	No_Test	No_Test	No_Test
5	31720739	No_Test	No_Test	No_Test
5	31756622	No_Test	No_Test	No_Test
5	31822052	No_Test	No_Test	No_Test
5	31873991	No_Test	No_Test	No_Test
5	31932170	No_Test	No_Test	No_Test
5	32036641	No_Test	No_Test	No_Test
5	32095735	No_Test	No_Test	No_Test
5	32123938	No_Test	No_Test	No_Test
5	32397451	No_Test	No_Test	No_Test
5	32594828	No_Test	No_Test	No_Test
5	32628753	No_Test	No_Test	No_Test
5	32832462	No_Test	No_Test	No_Test
5	32922250	No_Test	No_Test	No_Test
5	33001491	No_Test	No_Test	No_Test
5	33248314	No_Test	No_Test	No_Test
5	33318788	No_Test	No_Test	No_Test
5	33343764	No_Test	No_Test	No_Test
5	33398163	No_Test	No_Test	No_Test
5	33444202	No_Test	No_Test	No_Test
5	33536375	No_Test	No_Test	No_Test
5	33739867	No_Test	No_Test	No_Test
5	33769022	No_Test	No_Test	No_Test
5	33887621	No_Test	No_Test	No_Test
5	33920300	No_Test	No_Test	No_Test
5	34006356	No_Test	No_Test	No_Test
5	34054092	No_Test	No_Test	No_Test
5	34112269	No_Test	No_Test	No_Test
5	34199787	No_Test	No_Test	No_Test
5	34272637	No_Test	No_Test	No_Test
5	34305148	No_Test	No_Test	No_Test
5	34352276	No_Test	No_Test	No_Test
5	34386052	No_Test	No_Test	No_Test
5	34461135	No_Test	No_Test	No_Test
5	34504893	No_Test	No_Test	No_Test
5	34565334	No_Test	No_Test	No_Test
5	34807194	No_Test	No_Test	No_Test
5	34841194	No_Test	No_Test	No_Test
5	34891673	No_Test	No_Test	No_Test
5	34963636	No_Test	No_Test	No_Test
5	35005617	No_Test	No_Test	No_Test
5	35036404	No_Test	No_Test	No_Test
5	35072735	No_Test	No_Test	No_Test
5	35101291	No_Test	No_Test	No_Test
5	35158609	No_Test	No_Test	No_Test
5	35209993	No_Test	No_Test	No_Test
5	35247222	No_Test	No_Test	No_Test
5	35309800	No_Test	No_Test	No_Test
5	35374668	No_Test	No_Test	No_Test
5	35423627	No_Test	No_Test	No_Test
5	35467214	No_Test	No_Test	No_Test
5	35597149	No_Test	No_Test	No_Test
5	35638821	No_Test	No_Test	No_Test
5	35722019	No_Test	No_Test	No_Test
5	35789512	No_Test	No_Test	No_Test
5	35921493	No_Test	No_Test	No_Test
5	35961486	147	76	0.741592
5	35995131	147	76	0.741592
5	36025982	147	76	0.741592
5	36046937	147	76	0.741592
5	36119852	147	76	0.741592
5	36275578	147	74	1
5	36311870	147	74	1
5	36338646	148	74	1
5	36398530	148	74	1
5	36473160	148	74	1
5	36479027	148	74	1
5	36676544	148	75	0.934525
5	36712170	148	75	0.934525
5	36748078	148	75	0.934525
5	36841215	148	75	0.934525
5	36917839	148	75	0.934525
5	36962030	148	75	0.934525
5	37039750	148	75	0.934525
5	37059445	148	79	0.459541
5	37139944	148	79	0.459541
5	37317508	148	79	0.459541
5	37333428	148	79	0.459541
5	37361399	148	79	0.459541
5	37405444	148	79	0.459541
5	37484301	148	79	0.459541
5	37550193	148	76	0.805321
5	37595926	148	73	0.934525
5	37699648	148	75	0.934525
5	37770680	148	74	1
5	37882533	148	74	1
5	37900941	148	74	1
5	37940835	148	76	0.805321
5	37987089	148	76	0.805321
5	38035040	148	76	0.805321
5	38124189	148	76	0.805321
5	38138511	148	76	0.805321
5	38280990	148	78	0.565172
5	38326967	148	79	0.459541
5	38364001	148	79	0.459541
5	38388893	148	79	0.459541
5	38472343	148	79	0.459541
5	38597425	148	79	0.459541
5	38679910	148	79	0.459541
5	38700130	148	80	0.365944
5	38856557	148	80	0.365944
5	38890959	148	81	0.285217
5	38943214	148	81	0.285217
5	38993543	148	81	0.285217
5	39097082	148	81	0.285217
5	39151875	148	81	0.285217
5	39187571	148	81	0.285217
5	39271942	148	81	0.285217
5	39396012	148	81	0.285217
5	39419467	148	84	0.118039
5	39513987	148	84	0.118039
5	39546900	148	84	0.118039
5	39696120	148	84	0.118039
5	39809905	148	83	0.162072
5	39821466	148	83	0.162072
5	39886822	148	83	0.162072
5	39990476	148	83	0.162072
5	40040158	148	83	0.162072
5	40170977	No_Test	No_Test	No_Test
5	40193010	No_Test	No_Test	No_Test
5	40295481	No_Test	No_Test	No_Test
5	40344471	No_Test	No_Test	No_Test
5	40415432	No_Test	No_Test	No_Test
5	40481751	No_Test	No_Test	No_Test
5	40684517	No_Test	No_Test	No_Test
5	40696165	No_Test	No_Test	No_Test
5	40946970	No_Test	No_Test	No_Test
5	40974254	No_Test	No_Test	No_Test
5	41007475	No_Test	No_Test	No_Test
5	41075707	No_Test	No_Test	No_Test
5	41265253	No_Test	No_Test	No_Test
5	41294649	No_Test	No_Test	No_Test
5	41327670	No_Test	No_Test	No_Test
5	41352910	No_Test	No_Test	No_Test
5	41398449	No_Test	No_Test	No_Test
5	41645388	No_Test	No_Test	No_Test
5	41674471	No_Test	No_Test	No_Test
5	41712419	No_Test	No_Test	No_Test
5	41754397	No_Test	No_Test	No_Test
5	41893109	No_Test	No_Test	No_Test
5	41897022	No_Test	No_Test	No_Test
5	42090709	No_Test	No_Test	No_Test
5	42119049	No_Test	No_Test	No_Test
6	493964	148	64	0.118039
6	501731	148	64	0.118039
6	669123	148	64	0.118039
6	743583	No_Test	No_Test	No_Test
6	801649	No_Test	No_Test	No_Test
6	921254	No_Test	No_Test	No_Test
6	980998	No_Test	No_Test	No_Test
6	1018033	No_Test	No_Test	No_Test
6	1118921	No_Test	No_Test	No_Test
6	1234490	No_Test	No_Test	No_Test
6	1295911	No_Test	No_Test	No_Test
6	1346405	No_Test	No_Test	No_Test
6	1404673	No_Test	No_Test	No_Test
6	1472218	No_Test	No_Test	No_Test
6	1532017	No_Test	No_Test	No_Test
6	1627366	No_Test	No_Test	No_Test
6	1673727	No_Test	No_Test	No_Test
6	1755532	No_Test	No_Test	No_Test
6	2104129	No_Test	No_Test	No_Test
6	2280323	No_Test	No_Test	No_Test
6	2352768	No_Test	No_Test	No_Test
6	2420702	No_Test	No_Test	No_Test
6	2508365	No_Test	No_Test	No_Test
6	2624221	No_Test	No_Test	No_Test
6	2676998	No_Test	No_Test	No_Test
6	2749838	No_Test	No_Test	No_Test
6	3017454	No_Test	No_Test	No_Test
6	3104699	No_Test	No_Test	No_Test
6	3170761	No_Test	No_Test	No_Test
6	3226750	No_Test	No_Test	No_Test
6	3279594	No_Test	No_Test	No_Test
6	3362688	No_Test	No_Test	No_Test
6	3397159	No_Test	No_Test	No_Test
6	3643449	No_Test	No_Test	No_Test
6	3914220	No_Test	No_Test	No_Test
6	3975042	No_Test	No_Test	No_Test
6	4157597	No_Test	No_Test	No_Test
6	4245837	No_Test	No_Test	No_Test
6	4335715	No_Test	No_Test	No_Test
6	4456132	No_Test	No_Test	No_Test
6	4584430	No_Test	No_Test	No_Test
6	4651121	148	77	0.681217
6	4826081	148	77	0.681217
6	4941014	148	77	0.681217
6	5001043	148	77	0.681217
6	5064301	148	77	0.681217
6	5140936	148	81	0.285217
6	5202219	148	81	0.285217
6	5303094	148	81	0.285217
6	5324457	148	80	0.365944
6	5381609	148	77	0.681217
6	5436003	148	77	0.681217
6	5499125	148	77	0.681217
6	5597303	148	77	0.681217
6	5666361	148	77	0.681217
6	5835215	148	77	0.681217
6	5853765	148	75	0.934525
6	5995831	148	78	0.565172
6	6099232	148	78	0.565172
6	6146667	No_Test	No_Test	No_Test
6	6214894	No_Test	No_Test	No_Test
6	6310656	No_Test	No_Test	No_Test
6	6493434	No_Test	No_Test	No_Test
6	6716017	No_Test	No_Test	No_Test
6	6803119	No_Test	No_Test	No_Test
6	6843843	No_Test	No_Test	No_Test
6	6919668	No_Test	No_Test	No_Test
6	7078527	No_Test	No_Test	No_Test
6	7265304	148	77	0.681217
6	7620868	148	76	0.805321
6	7689180	148	76	0.805321
6	7762338	147	75	0.86905
6	7841986	148	75	0.934525
6	7923990	No_Test	No_Test	No_Test
6	8021182	No_Test	No_Test	No_Test
6	8085085	No_Test	No_Test	No_Test
6	8178935	No_Test	No_Test	No_Test
6	8221934	No_Test	No_Test	No_Test
6	8343876	No_Test	No_Test	No_Test
6	8488833	No_Test	No_Test	No_Test
6	8636013	148	76	0.805321
6	8808577	148	76	0.805321
6	8985500	148	76	0.805321
6	9087027	148	76	0.805321
6	9163989	148	76	0.805321
6	9227148	148	76	0.805321
6	9274481	148	76	0.805321
6	9453068	148	82	0.217446
6	9679385	148	82	0.217446
6	9767612	148	79	0.459541
6	9813969	148	80	0.365944
6	9971772	148	80	0.365944
6	10143832	148	80	0.365944
6	10260260	148	80	0.365944
6	10344093	148	80	0.365944
6	10402418	148	78	0.565172
6	10483693	148	78	0.565172
6	10712690	148	82	0.217446
6	10809898	148	82	0.217446
6	10851807	148	82	0.217446
6	10919443	148	82	0.217446
6	11019800	148	82	0.217446
6	11124796	148	82	0.217446
6	11191735	148	82	0.217446
6	11269900	148	81	0.285217
6	11360371	148	81	0.285217
6	11506438	148	82	0.217446
6	11686193	148	82	0.217446
6	11813160	148	83	0.162072
6	11871084	148	83	0.162072
6	11975393	148	83	0.162072
6	12155913	148	88	0.0261253
6	12200543	148	88	0.0261253
6	12278627	148	88	0.0261253
6	12372846	148	88	0.0261253
6	12441358	148	88	0.0261253
6	12571378	148	88	0.0261253
6	12843589	147	91	0.00487174
6	12941178	147	91	0.00487174
6	12990773	147	91	0.00487174
6	13035696	148	94	0.00126875
6	13220273	148	94	0.00126875
6	13264621	No_Test	No_Test	No_Test
6	13345871	No_Test	No_Test	No_Test
6	13429255	No_Test	No_Test	No_Test
6	13499326	No_Test	No_Test	No_Test
6	13555487	No_Test	No_Test	No_Test
6	13649273	No_Test	No_Test	No_Test
6	13759357	No_Test	No_Test	No_Test
6	13847595	No_Test	No_Test	No_Test
6	13917815	No_Test	No_Test	No_Test
6	14094641	No_Test	No_Test	No_Test
6	14174887	No_Test	No_Test	No_Test
6	14281072	No_Test	No_Test	No_Test
6	14363799	No_Test	No_Test	No_Test
6	14402114	No_Test	No_Test	No_Test
6	14495135	No_Test	No_Test	No_Test
6	14554440	No_Test	No_Test	No_Test
6	14725159	No_Test	No_Test	No_Test
6	14780835	No_Test	No_Test	No_Test
6	14901930	No_Test	No_Test	No_Test
6	14967527	No_Test	No_Test	No_Test
6	15074859	No_Test	No_Test	No_Test
6	15157976	No_Test	No_Test	No_Test
6	15231313	No_Test	No_Test	No_Test
6	15284944	No_Test	No_Test	No_Test
6	15331127	No_Test	No_Test	No_Test
6	15418909	No_Test	No_Test	No_Test
6	15495234	No_Test	No_Test	No_Test
6	15614187	No_Test	No_Test	No_Test
6	15745642	No_Test	No_Test	No_Test
6	15841692	No_Test	No_Test	No_Test
6	15895973	No_Test	No_Test	No_Test
6	15959069	No_Test	No_Test	No_Test
6	16009748	No_Test	No_Test	No_Test
6	16133204	No_Test	No_Test	No_Test
6	16182609	No_Test	No_Test	No_Test
6	16256683	No_Test	No_Test	No_Test
6	16365309	No_Test	No_Test	No_Test
6	16423204	No_Test	No_Test	No_Test
6	16441080	No_Test	No_Test	No_Test
6	16714933	No_Test	No_Test	No_Test
6	16790675	No_Test	No_Test	No_Test
6	16837448	No_Test	No_Test	No_Test
6	16899074	No_Test	No_Test	No_Test
6	16968506	No_Test	No_Test	No_Test
6	17232870	No_Test	No_Test	No_Test
6	17401316	No_Test	No_Test	No_Test
6	17453976	No_Test	No_Test	No_Test
6	17672411	No_Test	No_Test	No_Test
6	18230296	No_Test	No_Test	No_Test
6	18446052	No_Test	No_Test	No_Test
6	18641000	No_Test	No_Test	No_Test
6	18788512	No_Test	No_Test	No_Test
6	18970072	No_Test	No_Test	No_Test
6	19486921	No_Test	No_Test	No_Test
6	19744952	No_Test	No_Test	No_Test
6	20353073	No_Test	No_Test	No_Test
6	20570157	No_Test	No_Test	No_Test
6	20686842	No_Test	No_Test	No_Test
6	21143967	No_Test	No_Test	No_Test
6	21516983	No_Test	No_Test	No_Test
6	21786787	No_Test	No_Test	No_Test
6	22478790	No_Test	No_Test	No_Test
6	23423070	No_Test	No_Test	No_Test
6	24628613	No_Test	No_Test	No_Test
6	24723754	No_Test	No_Test	No_Test
6	26103041	No_Test	No_Test	No_Test
6	26151237	No_Test	No_Test	No_Test
6	26848852	No_Test	No_Test	No_Test
6	29185593	No_Test	No_Test	No_Test
6	29695318	No_Test	No_Test	No_Test
6	31085380	No_Test	No_Test	No_Test
6	31352488	No_Test	No_Test	No_Test
6	32201984	No_Test	No_Test	No_Test
6	32783474	No_Test	No_Test	No_Test
6	33000707	No_Test	No_Test	No_Test
6	33455115	No_Test	No_Test	No_Test
6	34540898	No_Test	No_Test	No_Test
6	35133820	No_Test	No_Test	No_Test
6	35886438	No_Test	No_Test	No_Test
6	36978146	No_Test	No_Test	No_Test
6	37062726	No_Test	No_Test	No_Test
6	38073750	No_Test	No_Test	No_Test
6	38195052	No_Test	No_Test	No_Test
6	38435794	No_Test	No_Test	No_Test
6	38527444	No_Test	No_Test	No_Test
6	38920680	148	14	9.19193e-26
6	39188086	148	14	9.19193e-26
6	39294410	148	14	9.19193e-26
6	39399409	148	14	9.19193e-26
6	39693731	148	14	9.19193e-26
6	40116979	148	14	9.19193e-26
6	41147967	148	14	9.19193e-26
6	41376571	148	20	1.80414e-20
6	41585697	148	20	1.80414e-20
6	41974977	148	20	1.80414e-20
6	43064582	148	20	1.80414e-20
6	43269264	No_Test	No_Test	No_Test
6	43461818	No_Test	No_Test	No_Test
6	43644895	No_Test	No_Test	No_Test
6	43996760	No_Test	No_Test	No_Test
6	44190937	No_Test	No_Test	No_Test
6	44533520	No_Test	No_Test	No_Test
6	45035185	No_Test	No_Test	No_Test
6	45534484	No_Test	No_Test	No_Test
6	46295298	No_Test	No_Test	No_Test
6	46719374	No_Test	No_Test	No_Test
6	46805251	No_Test	No_Test	No_Test
6	46855442	No_Test	No_Test	No_Test
6	46907841	No_Test	No_Test	No_Test
6	46957939	No_Test	No_Test	No_Test
6	47112305	No_Test	No_Test	No_Test
6	47224247	No_Test	No_Test	No_Test
6	47337202	No_Test	No_Test	No_Test
6	47452526	No_Test	No_Test	No_Test
6	47518032	No_Test	No_Test	No_Test
6	47573235	No_Test	No_Test	No_Test
6	47610879	No_Test	No_Test	No_Test
6	47722575	No_Test	No_Test	No_Test
6	47769455	No_Test	No_Test	No_Test
6	47869389	No_Test	No_Test	No_Test
6	47933744	No_Test	No_Test	No_Test
6	47970654	No_Test	No_Test	No_Test
6	48080474	No_Test	No_Test	No_Test
6	48157501	No_Test	No_Test	No_Test
6	48211587	No_Test	No_Test	No_Test
6	48252623	No_Test	No_Test	No_Test
6	48344234	No_Test	No_Test	No_Test
6	48385426	No_Test	No_Test	No_Test
6	48444236	No_Test	No_Test	No_Test
6	48549090	No_Test	No_Test	No_Test
6	48614384	No_Test	No_Test	No_Test
6	48664312	No_Test	No_Test	No_Test
6	48725006	No_Test	No_Test	No_Test
6	48875217	No_Test	No_Test	No_Test
6	49089182	No_Test	No_Test	No_Test
6	49235940	No_Test	No_Test	No_Test
6	49289477	No_Test	No_Test	No_Test
6	49385731	No_Test	No_Test	No_Test
6	49429943	No_Test	No_Test	No_Test
6	49588829	No_Test	No_Test	No_Test
6	49706309	No_Test	No_Test	No_Test
6	49810204	No_Test	No_Test	No_Test
6	49931403	No_Test	No_Test	No_Test
6	49943935	No_Test	No_Test	No_Test
6	50112627	No_Test	No_Test	No_Test
6	50171806	No_Test	No_Test	No_Test
6	50244483	No_Test	No_Test	No_Test
6	50323138	No_Test	No_Test	No_Test
6	50393844	No_Test	No_Test	No_Test
6	50588869	No_Test	No_Test	No_Test
6	50711282	No_Test	No_Test	No_Test
6	50773950	No_Test	No_Test	No_Test
6	50788880	No_Test	No_Test	No_Test
6	50818472	No_Test	No_Test	No_Test
6	50892337	No_Test	No_Test	No_Test
6	50936449	No_Test	No_Test	No_Test
6	51072096	No_Test	No_Test	No_Test
6	51128748	No_Test	No_Test	No_Test
6	51169689	No_Test	No_Test	No_Test
6	51268017	No_Test	No_Test	No_Test
6	51316639	No_Test	No_Test	No_Test
7	155936	No_Test	No_Test	No_Test
7	190501	No_Test	No_Test	No_Test
7	265250	No_Test	No_Test	No_Test
7	313803	No_Test	No_Test	No_Test
7	444904	No_Test	No_Test	No_Test
7	532902	No_Test	No_Test	No_Test
7	567843	148	61	0.0395184
7	680033	148	61	0.0395184
7	729093	148	62	0.0583119
7	860019	148	62	0.0583119
7	957723	148	64	0.118039
7	1037460	148	63	0.0839666
7	1121927	148	63	0.0839666
7	1184634	148	63	0.0839666
7	1249059	148	64	0.118039
7	1297229	148	64	0.118039
7	1338493	148	64	0.118039
7	1385153	148	63	0.0839666
7	1423980	No_Test	No_Test	No_Test
7	1536458	No_Test	No_Test	No_Test
7	1576838	No_Test	No_Test	No_Test
7	1632501	No_Test	No_Test	No_Test
7	1670069	No_Test	No_Test	No_Test
7	1705608	No_Test	No_Test	No_Test
7	1751679	No_Test	No_Test	No_Test
7	1810189	No_Test	No_Test	No_Test
7	2060674	No_Test	No_Test	No_Test
7	2128629	No_Test	No_Test	No_Test
7	2222940	No_Test	No_Test	No_Test
7	2287735	No_Test	No_Test	No_Test
7	2322645	No_Test	No_Test	No_Test
7	2438308	No_Test	No_Test	No_Test
7	2532517	No_Test	No_Test	No_Test
7	2600156	No_Test	No_Test	No_Test
7	2666285	No_Test	No_Test	No_Test
7	2759942	No_Test	No_Test	No_Test
7	2804779	No_Test	No_Test	No_Test
7	2834114	No_Test	No_Test	No_Test
7	2949768	No_Test	No_Test	No_Test
7	3062578	No_Test	No_Test	No_Test
7	3163093	No_Test	No_Test	No_Test
7	3167571	No_Test	No_Test	No_Test
7	3300645	No_Test	No_Test	No_Test
7	3337039	No_Test	No_Test	No_Test
7	3409307	No_Test	No_Test	No_Test
7	3467915	No_Test	No_Test	No_Test
7	3644699	No_Test	No_Test	No_Test
7	3713267	No_Test	No_Test	No_Test
7	3753849	No_Test	No_Test	No_Test
7	3872947	No_Test	No_Test	No_Test
7	3981112	No_Test	No_Test	No_Test
7	4018151	No_Test	No_Test	No_Test
7	4237522	No_Test	No_Test	No_Test
7	4277666	No_Test	No_Test	No_Test
7	4337391	No_Test	No_Test	No_Test
7	4429189	No_Test	No_Test	No_Test
7	4536312	No_Test	No_Test	No_Test
7	4611880	No_Test	No_Test	No_Test
7	4688675	No_Test	No_Test	No_Test
7	4730593	No_Test	No_Test	No_Test
7	4885291	No_Test	No_Test	No_Test
7	4968848	No_Test	No_Test	No_Test
7	5016125	No_Test	No_Test	No_Test
7	5062637	No_Test	No_Test	No_Test
7	5145587	No_Test	No_Test	No_Test
7	5191003	No_Test	No_Test	No_Test
7	5265136	No_Test	No_Test	No_Test
7	5391104	No_Test	No_Test	No_Test
7	5456442	No_Test	No_Test	No_Test
7	5529532	No_Test	No_Test	No_Test
7	5798679	No_Test	No_Test	No_Test
7	5901279	No_Test	No_Test	No_Test
7	5938285	No_Test	No_Test	No_Test
7	5982921	No_Test	No_Test	No_Test
7	6028089	No_Test	No_Test	No_Test
7	6108248	No_Test	No_Test	No_Test
7	6163487	No_Test	No_Test	No_Test
7	6200435	No_Test	No_Test	No_Test
7	6390761	No_Test	No_Test	No_Test
7	6444246	No_Test	No_Test	No_Test
7	6491168	No_Test	No_Test	No_Test
7	6559823	No_Test	No_Test	No_Test
7	6594458	No_Test	No_Test	No_Test
7	6643125	No_Test	No_Test	No_Test
7	6765164	No_Test	No_Test	No_Test
7	6819959	No_Test	No_Test	No_Test
7	6898693	No_Test	No_Test	No_Test
7	6985620	No_Test	No_Test	No_Test
7	7024929	No_Test	No_Test	No_Test
7	7070970	No_Test	No_Test	No_Test
7	7134727	No_Test	No_Test	No_Test
7	7199289	No_Test	No_Test	No_Test
7	7245899	No_Test	No_Test	No_Test
7	7323722	No_Test	No_Test	No_Test
7	7409086	No_Test	No_Test	No_Test
7	7528747	No_Test	No_Test	No_Test
7	7545073	No_Test	No_Test	No_Test
7	7618741	No_Test	No_Test	No_Test
7	7658072	No_Test	No_Test	No_Test
7	7705501	No_Test	No_Test	No_Test
7	7771549	No_Test	No_Test	No_Test
7	7851767	No_Test	No_Test	No_Test
7	7952738	No_Test	No_Test	No_Test
7	7989492	No_Test	No_Test	No_Test
7	8024362	No_Test	No_Test	No_Test
7	8057681	No_Test	No_Test	No_Test
7	8151504	No_Test	No_Test	No_Test
7	8206004	No_Test	No_Test	No_Test
7	8251589	No_Test	No_Test	No_Test
7	8309503	148	80	0.365944
7	8367502	148	80	0.365944
7	8425687	148	80	0.365944
7	8460028	148	80	0.365944
7	8528893	148	79	0.459541
7	8576746	148	79	0.459541
7	8632178	148	79	0.459541
7	8697890	148	79	0.459541
7	8739263	148	79	0.459541
7	8789695	No_Test	No_Test	No_Test
7	8928888	No_Test	No_Test	No_Test
7	8969904	148	79	0.459541
7	9007029	148	79	0.459541
7	9047011	148	79	0.459541
7	9098060	148	79	0.459541
7	9143502	148	79	0.459541
7	9305057	148	78	0.565172
7	9342241	148	78	0.565172
7	9409467	148	78	0.565172
7	9439870	148	78	0.565172
7	9489274	148	78	0.565172
7	9572695	148	75	0.934525
7	9665913	148	75	0.934525
7	9730337	148	73	0.934525
7	9820764	No_Test	No_Test	No_Test
7	9847029	No_Test	No_Test	No_Test
7	9909832	No_Test	No_Test	No_Test
7	10054874	No_Test	No_Test	No_Test
7	10165542	No_Test	No_Test	No_Test
7	10241187	No_Test	No_Test	No_Test
7	10286005	No_Test	No_Test	No_Test
7	10453460	No_Test	No_Test	No_Test
7	10501318	No_Test	No_Test	No_Test
7	10539892	No_Test	No_Test	No_Test
7	10736049	No_Test	No_Test	No_Test
7	11031953	No_Test	No_Test	No_Test
7	11196802	No_Test	No_Test	No_Test
7	12441147	No_Test	No_Test	No_Test
7	13346801	No_Test	No_Test	No_Test
7	13540657	No_Test	No_Test	No_Test
7	13594605	No_Test	No_Test	No_Test
7	13784462	No_Test	No_Test	No_Test
7	14092832	No_Test	No_Test	No_Test
7	14158741	No_Test	No_Test	No_Test
7	14344298	No_Test	No_Test	No_Test
7	14385106	No_Test	No_Test	No_Test
7	14505370	No_Test	No_Test	No_Test
7	14917572	No_Test	No_Test	No_Test
7	14949725	No_Test	No_Test	No_Test
7	15066276	No_Test	No_Test	No_Test
7	15104950	No_Test	No_Test	No_Test
7	15172753	No_Test	No_Test	No_Test
7	15224667	No_Test	No_Test	No_Test
7	15268423	No_Test	No_Test	No_Test
7	15417090	No_Test	No_Test	No_Test
7	15481583	No_Test	No_Test	No_Test
7	15677304	No_Test	No_Test	No_Test
7	15750880	No_Test	No_Test	No_Test
7	15804237	No_Test	No_Test	No_Test
7	15836034	No_Test	No_Test	No_Test
7	15887510	No_Test	No_Test	No_Test
7	15960048	No_Test	No_Test	No_Test
7	16111431	No_Test	No_Test	No_Test
7	16121771	No_Test	No_Test	No_Test
7	16190796	No_Test	No_Test	No_Test
7	16244037	No_Test	No_Test	No_Test
7	16486076	No_Test	No_Test	No_Test
7	16531035	No_Test	No_Test	No_Test
7	16582884	No_Test	No_Test	No_Test
7	16625092	No_Test	No_Test	No_Test
7	16788563	No_Test	No_Test	No_Test
7	17022485	No_Test	No_Test	No_Test
7	17181419	No_Test	No_Test	No_Test
7	17449401	No_Test	No_Test	No_Test
7	17699946	No_Test	No_Test	No_Test
7	18382782	No_Test	No_Test	No_Test
7	18723135	No_Test	No_Test	No_Test
7	20626887	No_Test	No_Test	No_Test
7	21255540	No_Test	No_Test	No_Test
7	21293829	No_Test	No_Test	No_Test
7	22970212	No_Test	No_Test	No_Test
7	23456879	No_Test	No_Test	No_Test
7	24489733	No_Test	No_Test	No_Test
7	24508189	No_Test	No_Test	No_Test
7	25078333	No_Test	No_Test	No_Test
7	27011688	No_Test	No_Test	No_Test
7	27503018	No_Test	No_Test	No_Test
7	28059713	No_Test	No_Test	No_Test
7	28935619	No_Test	No_Test	No_Test
7	29400223	No_Test	No_Test	No_Test
7	29946583	No_Test	No_Test	No_Test
7	30398934	No_Test	No_Test	No_Test
7	31263344	No_Test	No_Test	No_Test
7	32484469	No_Test	No_Test	No_Test
7	33227966	No_Test	No_Test	No_Test
7	33595655	No_Test	No_Test	No_Test
7	34157286	No_Test	No_Test	No_Test
7	34451110	No_Test	No_Test	No_Test
7	35006083	No_Test	No_Test	No_Test
7	35058752	No_Test	No_Test	No_Test
7	35411154	No_Test	No_Test	No_Test
7	35483387	No_Test	No_Test	No_Test
7	35613115	No_Test	No_Test	No_Test
7	35685118	No_Test	No_Test	No_Test
7	35784231	No_Test	No_Test	No_Test
7	35868100	No_Test	No_Test	No_Test
7	35979624	No_Test	No_Test	No_Test
7	36036751	No_Test	No_Test	No_Test
7	36170156	No_Test	No_Test	No_Test
7	36245160	No_Test	No_Test	No_Test
7	36439830	No_Test	No_Test	No_Test
7	36493756	No_Test	No_Test	No_Test
7	36637968	No_Test	No_Test	No_Test
7	36679589	No_Test	No_Test	No_Test
7	36772289	No_Test	No_Test	No_Test
7	36782882	No_Test	No_Test	No_Test
7	36894956	No_Test	No_Test	No_Test
7	36935345	148	84	0.118039
7	36993208	148	84	0.118039
7	37049207	148	84	0.118039
7	37098897	148	84	0.118039
7	37166523	147	84	0.0987007
7	37177741	148	84	0.118039
7	37280491	148	83	0.162072
7	37321895	148	83	0.162072
7	37448652	148	83	0.162072
7	37616073	148	83	0.162072
7	37719046	148	81	0.285217
7	37781401	148	80	0.365944
7	37888361	148	79	0.459541
7	38066078	148	77	0.681217
7	38106679	148	77	0.681217
7	38142772	148	77	0.681217
7	38201349	147	76	0.741592
7	38295714	147	76	0.741592
7	38390079	147	76	0.741592
7	38504182	147	76	0.741592
7	38555656	147	76	0.741592
7	38592439	147	76	0.741592
7	38649533	148	76	0.805321
7	38770938	148	76	0.805321
7	38820121	148	76	0.805321
7	38900298	148	76	0.805321
7	39007503	148	76	0.805321
7	39121324	148	76	0.805321
7	39181995	148	80	0.365944
7	39776460	No_Test	No_Test	No_Test
7	40304782	No_Test	No_Test	No_Test
7	40402976	No_Test	No_Test	No_Test
7	40504565	No_Test	No_Test	No_Test
7	40573526	No_Test	No_Test	No_Test
7	40736523	No_Test	No_Test	No_Test
7	40896029	No_Test	No_Test	No_Test
7	41246855	No_Test	No_Test	No_Test
7	41436164	No_Test	No_Test	No_Test
7	41692787	No_Test	No_Test	No_Test
7	41838721	No_Test	No_Test	No_Test
7	42048848	148	80	0.365944
7	42222270	146	72	0.93408
7	42323346	146	72	0.93408
7	42396323	146	72	0.93408
7	42459910	146	72	0.93408
7	42588941	146	72	0.93408
7	42640211	No_Test	No_Test	No_Test
7	42732864	No_Test	No_Test	No_Test
7	42797211	No_Test	No_Test	No_Test
7	42869168	No_Test	No_Test	No_Test
7	42909420	No_Test	No_Test	No_Test
7	43012666	No_Test	No_Test	No_Test
7	43128249	No_Test	No_Test	No_Test
7	43135173	No_Test	No_Test	No_Test
7	43258534	No_Test	No_Test	No_Test
7	43453490	No_Test	No_Test	No_Test
7	43528343	No_Test	No_Test	No_Test
7	43600726	No_Test	No_Test	No_Test
7	43750579	No_Test	No_Test	No_Test
7	43825613	No_Test	No_Test	No_Test
7	43893649	No_Test	No_Test	No_Test
7	44307035	No_Test	No_Test	No_Test
7	44397815	No_Test	No_Test	No_Test
7	44567848	148	68	0.365944
8	1190302	No_Test	No_Test	No_Test
8	1373179	No_Test	No_Test	No_Test
8	1506737	No_Test	No_Test	No_Test
8	1552727	No_Test	No_Test	No_Test
8	1624977	No_Test	No_Test	No_Test
8	1821010	No_Test	No_Test	No_Test
8	1885489	No_Test	No_Test	No_Test
8	1927320	No_Test	No_Test	No_Test
8	1973360	No_Test	No_Test	No_Test
8	2044689	No_Test	No_Test	No_Test
8	2123662	No_Test	No_Test	No_Test
8	2257976	No_Test	No_Test	No_Test
8	2292177	No_Test	No_Test	No_Test
8	2345459	No_Test	No_Test	No_Test
8	2398166	No_Test	No_Test	No_Test
8	2471066	No_Test	No_Test	No_Test
8	2550843	No_Test	No_Test	No_Test
8	2626181	No_Test	No_Test	No_Test
8	2674927	No_Test	No_Test	No_Test
8	2840929	No_Test	No_Test	No_Test
8	3022795	No_Test	No_Test	No_Test
8	3182921	No_Test	No_Test	No_Test
8	3276651	No_Test	No_Test	No_Test
8	3289486	No_Test	No_Test	No_Test
8	3373388	No_Test	No_Test	No_Test
8	3523755	No_Test	No_Test	No_Test
8	3604631	No_Test	No_Test	No_Test
8	3786749	No_Test	No_Test	No_Test
8	3823515	No_Test	No_Test	No_Test
8	3991132	No_Test	No_Test	No_Test
8	4272701	No_Test	No_Test	No_Test
8	4673523	No_Test	No_Test	No_Test
8	4753654	No_Test	No_Test	No_Test
8	4879302	No_Test	No_Test	No_Test
8	4888429	No_Test	No_Test	No_Test
8	4965776	No_Test	No_Test	No_Test
8	5009800	No_Test	No_Test	No_Test
8	5088534	No_Test	No_Test	No_Test
8	5287858	No_Test	No_Test	No_Test
8	5621113	No_Test	No_Test	No_Test
8	5709053	No_Test	No_Test	No_Test
8	6039134	No_Test	No_Test	No_Test
8	6073168	No_Test	No_Test	No_Test
8	6196069	No_Test	No_Test	No_Test
8	6375372	No_Test	No_Test	No_Test
8	6903360	No_Test	No_Test	No_Test
8	6969568	No_Test	No_Test	No_Test
8	7075496	No_Test	No_Test	No_Test
8	7108611	No_Test	No_Test	No_Test
8	7187624	No_Test	No_Test	No_Test
8	7425389	No_Test	No_Test	No_Test
8	7519161	No_Test	No_Test	No_Test
8	7574121	No_Test	No_Test	No_Test
8	7654540	No_Test	No_Test	No_Test
8	7721316	No_Test	No_Test	No_Test
8	7787054	No_Test	No_Test	No_Test
8	7824338	No_Test	No_Test	No_Test
8	7883227	No_Test	No_Test	No_Test
8	7959982	No_Test	No_Test	No_Test
8	7993878	No_Test	No_Test	No_Test
8	8048119	No_Test	No_Test	No_Test
8	8273185	No_Test	No_Test	No_Test
8	8310289	148	74	1
8	8465415	No_Test	No_Test	No_Test
8	8512373	No_Test	No_Test	No_Test
8	8571552	No_Test	No_Test	No_Test
8	8607322	No_Test	No_Test	No_Test
8	8657875	No_Test	No_Test	No_Test
8	8725772	No_Test	No_Test	No_Test
8	8796917	No_Test	No_Test	No_Test
8	8830202	No_Test	No_Test	No_Test
8	9022629	No_Test	No_Test	No_Test
8	9104059	No_Test	No_Test	No_Test
8	9172656	No_Test	No_Test	No_Test
8	9220290	No_Test	No_Test	No_Test
8	9332121	No_Test	No_Test	No_Test
8	9428417	No_Test	No_Test	No_Test
8	9476804	No_Test	No_Test	No_Test
8	9589446	No_Test	No_Test	No_Test
8	9627060	No_Test	No_Test	No_Test
8	9692119	No_Test	No_Test	No_Test
8	9733609	No_Test	No_Test	No_Test
8	9781116	No_Test	No_Test	No_Test
8	9840245	No_Test	No_Test	No_Test
8	9877098	No_Test	No_Test	No_Test
8	9962057	No_Test	No_Test	No_Test
8	10029124	147	80	0.322308
8	10085363	147	80	0.322308
8	10215938	147	80	0.322308
8	10243564	148	77	0.681217
8	10331662	148	73	0.934525
8	10482820	148	73	0.934525
8	10533831	148	73	0.934525
8	10582175	148	73	0.934525
8	10646123	148	73	0.934525
8	10700780	148	73	0.934525
8	10761671	148	73	0.934525
8	10858120	148	73	0.934525
8	10963012	148	73	0.934525
8	10984300	148	73	0.934525
8	11126044	148	73	0.934525
8	11168730	148	73	0.934525
8	11270610	148	73	0.934525
8	11367862	148	73	0.934525
8	11417708	148	73	0.934525
8	11477277	148	73	0.934525
8	11560276	148	73	0.934525
8	11602284	148	73	0.934525
8	11647122	148	73	0.934525
8	11676355	148	73	0.934525
8	11782557	146	72	0.93408
8	11888613	146	72	0.93408
8	11973143	148	73	0.934525
8	12106889	148	73	0.934525
8	12168750	148	73	0.934525
8	12227484	148	73	0.934525
8	12310493	148	72	0.805321
8	12393450	148	72	0.805321
8	12431326	148	74	1
8	12492448	148	74	1
8	12577706	148	74	1
8	12632136	148	74	1
8	12796602	148	74	1
8	12898369	148	74	1
8	12966725	148	74	1
8	13035714	148	74	1
8	13125324	148	74	1
8	13162912	148	74	1
8	13238031	148	74	1
8	13275688	148	74	1
8	13394455	148	74	1
8	13516359	148	74	1
8	13577555	148	74	1
8	13717165	148	74	1
8	13815507	148	74	1
8	13849126	148	85	0.0839666
8	13890148	148	85	0.0839666
8	13934839	148	85	0.0839666
8	14128918	No_Test	No_Test	No_Test
8	14164691	No_Test	No_Test	No_Test
8	14283732	No_Test	No_Test	No_Test
8	14362330	No_Test	No_Test	No_Test
8	14391455	No_Test	No_Test	No_Test
8	14428037	No_Test	No_Test	No_Test
8	14477724	No_Test	No_Test	No_Test
8	14577038	No_Test	No_Test	No_Test
8	14639570	No_Test	No_Test	No_Test
8	14672996	No_Test	No_Test	No_Test
8	14712827	No_Test	No_Test	No_Test
8	14764913	No_Test	No_Test	No_Test
8	14807467	No_Test	No_Test	No_Test
8	15062941	No_Test	No_Test	No_Test
8	15084953	No_Test	No_Test	No_Test
8	15125250	No_Test	No_Test	No_Test
8	15317735	No_Test	No_Test	No_Test
8	15469335	No_Test	No_Test	No_Test
8	15504868	No_Test	No_Test	No_Test
8	15548772	No_Test	No_Test	No_Test
8	15592180	No_Test	No_Test	No_Test
8	15645356	No_Test	No_Test	No_Test
8	15745785	No_Test	No_Test	No_Test
8	15780389	No_Test	No_Test	No_Test
8	15845309	148	83	0.162072
[truncated: 3,347 more rows]
